# Supplementary material for: Signatures of Arithmetic Simplicity in Metabolic Network Architecture
Source: PLoS Comput Biol. 2010 Apr 1;6(4):e1000725. doi: 10.1371/journal.pcbi.1000725 (PMC2848538; doi:10.1371/journal.pcbi.1000725)
Supplement: Table S2 — List of MBPs found in the R19 network (0.07 MB XLS) [file pcbi.1000725.s011.xls]

## Sheet: R19 MBP list (MILP)
Input/output	Used reactions		This is the list of all MBPs found using the MILP method on the R19 network. Each row represents the single MBP found with this method, as a list of reactions, with the arrow in the direction used in the pathway.
a1 → a1
a1 → a2	a1+a1→a2
a1 → a3	a1+a1→a2, a1+a2→a3
a1 → a4	a1+a1→a2, a2+a2→a4
a1 → a5	a1+a1→a2, a1+a2→a3, a2+a3→a5
a1 → a6	a1+a1→a2, a1+a2→a3, a3+a3→a6
a1 → a7	a1+a1→a2, a1+a2→a3, a1+a3→a4, a3+a4→a7
a1 → a8	a1+a1→a2, a2+a2→a4, a4+a4→a8
a1 → a9	a1+a1→a2, a2+a2→a4, a1+a4→a5, a4+a5→a9
a1 → a10	a1+a1→a2, a2+a2→a4, a1+a4→a5, a5+a5→a10
a1 → a11	a1+a1→a2, a2+a2→a4, a1+a4→a5, a4+a5→a9, a2+a9→a11
a1 → a12	a1+a1→a2, a2+a2→a4, a4+a4→a8, a4+a8→a12
a1 → a13	a1+a1→a2, a2+a2→a4, a1+a4→a5, a4+a5→a9, a4+a9→a13
a1 → a14	a1+a1→a2, a1+a2→a3, a1+a3→a4, a3+a4→a7, a7+a7→a14
a1 → a15	a1+a1→a2, a1+a2→a3, a3+a3→a6, a6+a6→a12, a3+a12→a15
a1 → a16	a1+a1→a2, a2+a2→a4, a4+a4→a8, a8+a8→a16
a1 → a17	a1+a1→a2, a2+a2→a4, a4+a4→a8, a8+a8→a16, a1+a16→a17
a1 → a18	a1+a1→a2, a2+a2→a4, a1+a4→a5, a4+a5→a9, a9+a9→a18
a1 → a19	a1+a1→a2, a2+a5→a7, a2+a7→a9, a1+a9→a10, a10→a5+a5, a9+a10→a19
a2 → a1	a2→a1+a1
a2 → a2
a2 → a3	a2→a1+a1, a1+a2→a3
a2 → a4	a2+a2→a4
a2 → a5	a2→a1+a1, a1+a2→a3, a2+a3→a5
a2 → a6	a2+a2→a4, a2+a4→a6
a2 → a7	a2→a1+a1, a1+a2→a3, a2+a3→a5, a2+a5→a7
a2 → a8	a2+a2→a4, a4+a4→a8
a2 → a9	a2→a1+a1, a2+a2→a4, a1+a4→a5, a4+a5→a9
a2 → a10	a2+a2→a4, a2+a4→a6, a4+a6→a10
a2 → a11	a2→a1+a1, a1+a2→a3, a2+a2→a4, a3+a4→a7, a4+a7→a11
a2 → a12	a2+a2→a4, a4+a4→a8, a4+a8→a12
a2 → a13	a2+a2→a4, a2+a4→a6, a6→a3+a3, a4+a6→a10, a3+a10→a13
a2 → a14	a2+a2→a4, a2+a4→a6, a6+a6→a12, a2+a12→a14
a2 → a15	a2+a2→a4, a4+a4→a8, a2+a8→a10, a10→a5+a5, a5+a10→a15
a2 → a16	a2+a2→a4, a4+a4→a8, a8+a8→a16
a2 → a17	a2→a1+a1, a2+a2→a4, a4+a4→a8, a1+a8→a9, a8+a9→a17
a2 → a18	a2+a2→a4, a2+a4→a6, a6+a6→a12, a6+a12→a18
a2 → a19	a2→a1+a1, a1+a2→a3, a2+a3→a5, a2+a5→a7, a5+a7→a12, a7+a12→a19
a3 → a1	a2→a1+a1, a3→a1+a2
a3 → a2	a1+a1→a2, a3→a1+a2
a3 → a3
a3 → a4	a3→a1+a2, a1+a3→a4, a2+a2→a4
a3 → a5	a1+a1→a2, a3→a1+a2, a2+a3→a5
a3 → a6	a3+a3→a6
a3 → a7	a2+a2→a4, a6→a2+a4, a3+a3→a6, a3+a4→a7
a3 → a8	a1+a1→a2, a3→a1+a2, a2+a3→a5, a3+a5→a8
a3 → a9	a3+a3→a6, a3+a6→a9
a3 → a10	a2+a2→a4, a6→a2+a4, a3+a3→a6, a4+a6→a10
a3 → a11	a1+a1→a2, a3→a1+a2, a2+a3→a5, a3+a5→a8, a3+a8→a11
a3 → a12	a3+a3→a6, a6+a6→a12
a3 → a13	a2→a1+a1, a3→a1+a2, a3+a3→a6, a1+a6→a7, a6+a7→a13
a3 → a14	a2+a2→a4, a6→a2+a4, a3+a3→a6, a3+a4→a7, a7+a7→a14
a3 → a15	a3+a3→a6, a3+a6→a9, a6+a9→a15
a3 → a16	a3+a3→a6, a12→a4+a8, a6+a6→a12, a4+a12→a16, a8+a8→a16
a3 → a17	a3+a3→a6, a4+a4→a8, a12→a4+a8, a6+a6→a12, a6+a8→a14, a3+a14→a17
a3 → a18	a3+a3→a6, a3+a6→a9, a9+a9→a18
a3 → a19	a4→a2+a2, a2+a3→a5, a3+a5→a8, a8→a4+a4, a8+a8→a16, a3+a16→a19
a4 → a1	a2→a1+a1, a4→a2+a2
a4 → a2	a4→a2+a2
a4 → a3	a4→a2+a2, a2+a4→a6, a6→a3+a3
a4 → a4
a4 → a5	a2→a1+a1, a4→a2+a2, a1+a4→a5
a4 → a6	a4→a2+a2, a2+a4→a6
a4 → a7	a1+a1→a2, a1+a2→a3, a4→a1+a3, a3+a4→a7
a4 → a8	a4+a4→a8
a4 → a9	a2→a1+a1, a4→a2+a2, a1+a4→a5, a4+a5→a9
a4 → a10	a4→a2+a2, a4+a4→a8, a2+a8→a10
a4 → a11	a2→a1+a1, a4→a2+a2, a1+a4→a5, a2+a4→a6, a5+a6→a11
a4 → a12	a4+a4→a8, a4+a8→a12
a4 → a13	a4→a2+a2, a2+a4→a6, a6→a3+a3, a4+a6→a10, a3+a10→a13
a4 → a14	a4→a2+a2, a2+a4→a6, a4+a6→a10, a4+a10→a14
a4 → a15	a6→a3+a3, a4+a4→a8, a4+a8→a12, a12→a6+a6, a3+a12→a15
a4 → a16	a4+a4→a8, a8+a8→a16
a4 → a17	a2→a1+a1, a4→a2+a2, a4+a4→a8, a1+a8→a9, a8+a9→a17
a4 → a18	a4→a2+a2, a2+a4→a6, a6+a6→a12, a6+a12→a18
a4 → a19	a4→a2+a2, a2+a4→a6, a6→a3+a3, a3+a6→a9, a6+a9→a15, a4+a15→a19
a5 → a1	a2→a1+a1, a4→a2+a2, a5→a1+a4
a5 → a2	a1+a1→a2, a3→a1+a2, a5→a2+a3
a5 → a3	a2→a1+a1, a1+a2→a3, a5→a2+a3
a5 → a4	a1+a1→a2, a2+a2→a4, a5→a1+a4
a5 → a5
a5 → a6	a2→a1+a1, a5→a2+a3, a1+a5→a6, a3+a3→a6
a5 → a7	a1+a1→a2, a4→a2+a2, a5→a1+a4, a2+a5→a7
a5 → a8	a2→a1+a1, a1+a2→a3, a5→a2+a3, a3+a5→a8
a5 → a9	a1+a1→a2, a2+a2→a4, a5→a1+a4, a4+a5→a9
a5 → a10	a5+a5→a10
a5 → a11	a2→a1+a1, a4→a2+a2, a5→a1+a4, a1+a5→a6, a5+a6→a11
a5 → a12	a8→a2+a6, a10→a2+a8, a5+a5→a10, a2+a10→a12, a6+a6→a12
a5 → a13	a2→a1+a1, a1+a2→a3, a5→a2+a3, a5+a5→a10, a3+a10→a13
a5 → a14	a1+a1→a2, a2+a2→a4, a5→a1+a4, a5+a5→a10, a4+a10→a14
a5 → a15	a5+a5→a10, a5+a10→a15
a5 → a16	a4+a4→a8, a10→a4+a6, a5+a5→a10, a6+a10→a16, a8+a8→a16
a5 → a17	a4→a2+a2, a6→a2+a4, a5+a5→a10, a2+a10→a12, a12→a6+a6, a5+a12→a17
a5 → a18	a2+a2→a4, a4+a4→a8, a10→a2+a8, a5+a5→a10, a8+a10→a18
a5 → a19	a6→a3+a3, a3+a6→a9, a4+a5→a9, a10→a4+a6, a5+a5→a10, a9+a10→a19
a6 → a1	a2→a1+a1, a3→a1+a2, a6→a3+a3
a6 → a2	a4→a2+a2, a6→a2+a4
a6 → a3	a6→a3+a3
a6 → a4	a2+a2→a4, a6→a2+a4
a6 → a5	a1+a1→a2, a1+a2→a3, a2+a3→a5, a6→a1+a5
a6 → a6
a6 → a7	a2→a1+a1, a3→a1+a2, a6→a3+a3, a1+a6→a7
a6 → a8	a4+a4→a8, a12→a4+a8, a6+a6→a12
a6 → a9	a6→a3+a3, a3+a6→a9
a6 → a10	a2+a2→a4, a6→a2+a4, a4+a6→a10
a6 → a11	a2+a2→a4, a6→a2+a4, a4+a6→a10, a10→a5+a5, a5+a6→a11
a6 → a12	a6+a6→a12
a6 → a13	a2→a1+a1, a4→a2+a2, a6→a2+a4, a1+a6→a7, a6+a7→a13
a6 → a14	a4+a4→a8, a12→a4+a8, a6+a6→a12, a6+a8→a14
a6 → a15	a6→a3+a3, a3+a6→a9, a6+a9→a15
a6 → a16	a4→a2+a2, a6→a2+a4, a2+a6→a8, a8+a8→a16
a6 → a17	a2+a2→a4, a6→a2+a4, a4+a6→a10, a10→a5+a5, a2+a10→a12, a5+a12→a17
a6 → a18	a6+a6→a12, a6+a12→a18
a6 → a19	a4→a2+a2, a6→a2+a4, a2+a5→a7, a12→a5+a7, a6+a6→a12, a7+a12→a19
a7 → a1	a2→a1+a1, a4→a2+a2, a5→a1+a4, a7→a2+a5
a7 → a2	a1+a1→a2, a3→a1+a2, a5→a2+a3, a7→a2+a5
a7 → a3	a1+a1→a2, a4→a1+a3, a2+a2→a4, a7→a3+a4
a7 → a4	a3→a1+a2, a1+a3→a4, a2+a2→a4, a7→a3+a4
a7 → a5	a2→a1+a1, a1+a2→a3, a2+a3→a5, a7→a2+a5
a7 → a6	a1+a1→a2, a2+a2→a4, a2+a4→a6, a7→a1+a6
a7 → a7
a7 → a8	a2→a1+a1, a4→a2+a2, a1+a7→a8, a8→a4+a4
a7 → a9	a4→a2+a2, a3+a3→a6, a7→a3+a4, a2+a7→a9, a3+a6→a9
a7 → a10	a6→a3+a3, a3+a7→a10, a10→a5+a5, a5+a7→a12, a12→a6+a6
a7 → a11	a2→a1+a1, a1+a3→a4, a4→a2+a2, a7→a3+a4, a4+a7→a11
a7 → a12	a2→a1+a1, a2+a2→a4, a1+a4→a5, a7→a2+a5, a5+a7→a12
a7 → a13	a1+a1→a2, a2+a2→a4, a2+a4→a6, a7→a1+a6, a6+a7→a13
a7 → a14	a7+a7→a14
a7 → a15	a2→a1+a1, a4→a2+a2, a1+a7→a8, a8→a4+a4, a7+a8→a15
a7 → a16	a4→a2+a2, a8→a4+a4, a7+a7→a14, a2+a14→a16, a16→a8+a8
a7 → a17	a4→a2+a2, a2+a4→a6, a3+a3→a6, a7→a3+a4, a6+a7→a13, a4+a13→a17
a7 → a18	a4→a2+a2, a8→a4+a4, a2+a7→a9, a7+a9→a16, a16→a8+a8, a9+a9→a18
a7 → a19	a2→a1+a1, a2+a2→a4, a1+a4→a5, a7→a2+a5, a5+a7→a12, a7+a12→a19
a8 → a1	a2→a1+a1, a4→a2+a2, a8→a4+a4
a8 → a2	a4→a2+a2, a8→a4+a4
a8 → a3	a6→a3+a3, a8→a4+a4, a4+a8→a12, a12→a6+a6
a8 → a4	a8→a4+a4
a8 → a5	a4→a2+a2, a8→a4+a4, a2+a8→a10, a10→a5+a5
a8 → a6	a8→a4+a4, a4+a8→a12, a12→a6+a6
a8 → a7	a1+a1→a2, a2+a2→a4, a8→a1+a7, a4+a4→a8
a8 → a8
a8 → a9	a2→a1+a1, a4→a2+a2, a8→a4+a4, a1+a8→a9
a8 → a10	a4→a2+a2, a8→a4+a4, a2+a8→a10
a8 → a11	a6→a3+a3, a8→a4+a4, a3+a8→a11, a4+a8→a12, a12→a6+a6
a8 → a12	a8→a4+a4, a4+a8→a12
a8 → a13	a4→a2+a2, a2+a3→a5, a8→a3+a5, a8→a4+a4, a5+a8→a13
a8 → a14	a2+a2→a4, a2+a4→a6, a8→a2+a6, a6+a8→a14
a8 → a15	a1+a1→a2, a2+a2→a4, a8→a1+a7, a4+a4→a8, a7+a8→a15
a8 → a16	a8+a8→a16
a8 → a17	a2→a1+a1, a4→a2+a2, a8→a4+a4, a1+a8→a9, a8+a9→a17
a8 → a18	a4→a2+a2, a8→a4+a4, a2+a8→a10, a8+a10→a18
a8 → a19	a1+a1→a2, a2+a2→a4, a8→a4+a4, a16→a1+a15, a8+a8→a16, a4+a15→a19
a9 → a1	a2→a1+a1, a3→a1+a2, a6→a3+a3, a9→a3+a6
a9 → a2	a4→a2+a2, a6→a2+a4, a3+a3→a6, a9→a3+a6
a9 → a3	a6→a3+a3, a9→a3+a6
a9 → a4	a1+a1→a2, a2+a2→a4, a8→a4+a4, a9→a1+a8
a9 → a5	a2→a1+a1, a4→a2+a2, a1+a4→a5, a9→a4+a5
a9 → a6	a3+a3→a6, a9→a3+a6
a9 → a7	a3+a3→a6, a1+a6→a7, a8→a1+a7, a9→a1+a8, a9→a3+a6
a9 → a8	a1+a1→a2, a2+a2→a4, a4+a4→a8, a9→a1+a8
a9 → a9
a9 → a10	a3+a3→a6, a9→a3+a6, a9→a4+a5, a4+a6→a10, a5+a5→a10
a9 → a11	a1+a1→a2, a4→a2+a2, a8→a4+a4, a9→a1+a8, a2+a9→a11
a9 → a12	a6+a6→a12, a18→a6+a12, a9+a9→a18
a9 → a13	a1+a1→a2, a2+a2→a4, a5→a1+a4, a9→a4+a5, a4+a9→a13
a9 → a14	a2→a1+a1, a4→a2+a2, a1+a4→a5, a9→a4+a5, a5+a9→a14
a9 → a15	a3+a3→a6, a9→a3+a6, a6+a9→a15
a9 → a16	a2+a2→a4, a4+a4→a8, a8+a8→a16, a18→a2+a16, a9+a9→a18
a9 → a17	a1+a1→a2, a2+a2→a4, a4+a4→a8, a9→a1+a8, a8+a9→a17
a9 → a18	a9+a9→a18
a9 → a19	a4→a2+a2, a2+a4→a6, a9→a4+a5, a4+a6→a10, a5+a5→a10, a9+a10→a19
a10 → a1	a2→a1+a1, a4→a2+a2, a8→a4+a4, a10→a2+a8
a10 → a2	a4→a2+a2, a6→a2+a4, a10→a4+a6
a10 → a3	a4→a2+a2, a2+a4→a6, a6→a3+a3, a10→a4+a6
a10 → a4	a2+a2→a4, a6→a2+a4, a10→a4+a6
a10 → a5	a10→a5+a5
a10 → a6	a4→a2+a2, a2+a4→a6, a10→a4+a6
a10 → a7	a3+a4→a7, a3+a5→a8, a8→a4+a4, a10→a3+a7, a10→a5+a5
a10 → a8	a2+a2→a4, a4+a4→a8, a10→a2+a8
a10 → a9	a1+a1→a2, a2+a2→a4, a4+a4→a8, a10→a1+a9, a2+a8→a10
a10 → a10
a10 → a11	a2→a1+a1, a4→a2+a2, a6→a2+a4, a10→a4+a6, a1+a10→a11
a10 → a12	a4→a2+a2, a8→a4+a4, a10→a2+a8, a2+a10→a12
a10 → a13	a4→a2+a2, a2+a4→a6, a6→a3+a3, a10→a4+a6, a3+a10→a13
a10 → a14	a2+a2→a4, a8→a4+a4, a10→a2+a8, a4+a10→a14
a10 → a15	a10→a5+a5, a5+a10→a15
a10 → a16	a4→a2+a2, a2+a4→a6, a10→a4+a6, a6+a10→a16
a10 → a17	a2+a2→a4, a4+a4→a8, a10→a2+a8, a8+a9→a17, a8+a10→a18, a18→a9+a9
a10 → a18	a2+a2→a4, a4+a4→a8, a10→a2+a8, a8+a10→a18
a10 → a19	a1+a1→a2, a1+a2→a3, a3+a3→a6, a3+a6→a9, a10→a1+a9, a9+a10→a19
a11 → a1	a2→a1+a1, a3→a1+a2, a4→a1+a3, a8→a4+a4, a11→a3+a8
a11 → a2	a1+a1→a2, a4→a2+a2, a6→a2+a4, a10→a4+a6, a11→a1+a10
a11 → a3	a2→a1+a1, a1+a2→a3, a5→a2+a3, a8→a3+a5, a11→a3+a8
a11 → a4	a1+a1→a2, a2+a2→a4, a5→a1+a4, a6→a1+a5, a11→a5+a6
a11 → a5	a1+a1→a2, a2+a2→a4, a1+a4→a5, a6→a1+a5, a11→a5+a6
a11 → a6	a2+a2→a4, a2+a4→a6, a3+a3→a6, a8→a2+a6, a11→a3+a8
a11 → a7	a1+a2→a3, a4→a1+a3, a4→a2+a2, a3+a4→a7, a11→a4+a7
a11 → a8	a1+a1→a2, a2+a2→a4, a4+a4→a8, a10→a2+a8, a11→a1+a10
a11 → a9	a2→a1+a1, a2+a2→a4, a1+a4→a5, a4+a5→a9, a11→a2+a9
a11 → a10	a1+a1→a2, a2+a2→a4, a2+a4→a6, a4+a6→a10, a11→a1+a10
a11 → a11
a11 → a12	a3+a3→a6, a8→a4+a4, a11→a3+a8, a4+a8→a12, a6+a6→a12
a11 → a13	a4→a2+a2, a6→a2+a4, a3+a3→a6, a8→a4+a4, a11→a3+a8, a2+a11→a13
a11 → a14	a5→a2+a3, a6→a3+a3, a2+a5→a7, a11→a5+a6, a3+a11→a14, a7+a7→a14
a11 → a15	a3+a3→a6, a8→a4+a4, a11→a3+a8, a12→a4+a8, a6+a6→a12, a4+a11→a15
a11 → a16	a1+a1→a2, a3→a1+a2, a2+a3→a5, a11→a3+a8, a5+a11→a16, a8+a8→a16
a11 → a17	a2→a1+a1, a3→a1+a2, a5→a2+a3, a1+a5→a6, a11→a5+a6, a6+a11→a17
a11 → a18	a4→a2+a2, a2+a4→a6, a11→a4+a7, a6+a6→a12, a6+a12→a18, a7+a11→a18
a11 → a19	a2→a1+a1, a3→a1+a2, a1+a3→a4, a4+a4→a8, a11→a3+a8, a8+a11→a19
a12 → a1	a2→a1+a1, a4→a2+a2, a6→a2+a4, a12→a6+a6
a12 → a2	a4→a2+a2, a6→a2+a4, a12→a6+a6
a12 → a3	a6→a3+a3, a12→a6+a6
a12 → a4	a8→a4+a4, a12→a4+a8
a12 → a5	a3+a3→a6, a8→a3+a5, a4+a4→a8, a12→a4+a8, a6+a6→a12
a12 → a6	a12→a6+a6
a12 → a7	a4→a2+a2, a8→a4+a4, a12→a4+a8, a2+a12→a14, a14→a7+a7
a12 → a8	a4+a4→a8, a12→a4+a8
a12 → a9	a12→a6+a6, a6+a12→a18, a18→a9+a9
a12 → a10	a2+a2→a4, a2+a4→a6, a12→a2+a10, a6+a6→a12
a12 → a11	a1+a1→a2, a2+a2→a4, a4+a4→a8, a12→a1+a11, a4+a8→a12
a12 → a12
a12 → a13	a2→a1+a1, a4→a2+a2, a6→a2+a4, a12→a6+a6, a1+a12→a13
a12 → a14	a4→a2+a2, a6→a2+a4, a12→a6+a6, a2+a12→a14
a12 → a15	a6→a3+a3, a12→a6+a6, a3+a12→a15
a12 → a16	a8→a4+a4, a12→a4+a8, a4+a12→a16
a12 → a17	a1+a4→a5, a6→a1+a5, a8→a4+a4, a12→a4+a8, a12→a6+a6, a5+a12→a17
a12 → a18	a12→a6+a6, a6+a12→a18
a12 → a19	a4→a2+a2, a6→a2+a4, a12→a6+a6, a2+a12→a14, a14→a7+a7, a7+a12→a19
a13 → a1	a2→a1+a1, a3→a1+a2, a6→a3+a3, a7→a1+a6, a13→a6+a7
a13 → a2	a4→a2+a2, a8→a4+a4, a10→a2+a8, a5+a5→a10, a13→a5+a8
a13 → a3	a4→a2+a2, a2+a4→a6, a6→a3+a3, a7→a3+a4, a13→a6+a7
a13 → a4	a1+a1→a2, a2+a2→a4, a5→a1+a4, a9→a4+a5, a13→a4+a9
a13 → a5	a1+a1→a2, a3→a1+a2, a2+a3→a5, a8→a3+a5, a13→a5+a8
a13 → a6	a1+a1→a2, a1+a2→a3, a3+a3→a6, a12→a6+a6, a13→a1+a12
a13 → a7	a2→a1+a1, a3→a1+a2, a6→a3+a3, a1+a6→a7, a13→a6+a7
a13 → a8	a2+a2→a4, a4+a4→a8, a10→a2+a8, a5+a5→a10, a13→a5+a8
a13 → a9	a2→a1+a1, a4→a2+a2, a1+a4→a5, a4+a5→a9, a13→a4+a9
a13 → a10	a1+a1→a2, a3→a1+a2, a2+a3→a5, a5+a5→a10, a13→a3+a10
a13 → a11	a2→a1+a1, a1+a2→a3, a3+a3→a6, a3+a6→a9, a2+a9→a11, a13→a2+a11
a13 → a12	a1+a1→a2, a2+a2→a4, a4+a4→a8, a4+a8→a12, a13→a1+a12
a13 → a13
a13 → a14	a2→a1+a1, a4→a2+a2, a6→a2+a4, a13→a6+a7, a1+a13→a14, a7+a7→a14
a13 → a15	a4→a2+a2, a8→a4+a4, a2+a8→a10, a5+a5→a10, a13→a5+a8, a5+a10→a15
a13 → a16	a4+a4→a8, a10→a4+a6, a5+a5→a10, a13→a5+a8, a6+a10→a16, a8+a8→a16
a13 → a17	a2+a2→a4, a6→a2+a4, a3+a3→a6, a7→a3+a4, a13→a6+a7, a4+a13→a17
a13 → a18	a4→a2+a2, a8→a4+a4, a13→a5+a8, a8+a8→a16, a2+a16→a18, a5+a13→a18
a13 → a19	a1+a1→a2, a1+a2→a3, a3+a3→a6, a7→a1+a6, a13→a6+a7, a6+a13→a19
a14 → a1	a2→a1+a1, a3→a1+a2, a5→a2+a3, a7→a2+a5, a14→a7+a7
a14 → a2	a4→a2+a2, a6→a2+a4, a8→a4+a4, a14→a6+a8
a14 → a3	a2+a2→a4, a6→a3+a3, a8→a2+a6, a4+a4→a8, a14→a6+a8
a14 → a4	a2+a2→a4, a6→a2+a4, a8→a4+a4, a14→a6+a8
a14 → a5	a4→a2+a2, a4+a4→a8, a2+a8→a10, a10→a5+a5, a14→a4+a10
a14 → a6	a2+a2→a4, a8→a2+a6, a4+a4→a8, a14→a6+a8
a14 → a7	a14→a7+a7
a14 → a8	a6→a2+a4, a2+a6→a8, a4+a4→a8, a14→a6+a8
a14 → a9	a1+a1→a2, a2+a2→a4, a5→a1+a4, a4+a5→a9, a14→a5+a9
a14 → a10	a4→a2+a2, a4+a4→a8, a2+a8→a10, a14→a4+a10
a14 → a11	a1+a1→a2, a2+a7→a9, a2+a9→a11, a13→a2+a11, a14→a1+a13, a14→a7+a7
a14 → a12	a2+a2→a4, a2+a4→a6, a6+a6→a12, a14→a2+a12
a14 → a13	a1+a1→a2, a1+a2→a3, a3+a3→a6, a6+a6→a12, a14→a1+a13, a2+a12→a14
a14 → a14
a14 → a15	a4+a4→a8, a12→a4+a8, a6+a6→a12, a14→a6+a8, a14→a7+a7, a7+a8→a15
a14 → a16	a4→a2+a2, a8→a4+a4, a2+a14→a16, a16→a8+a8
a14 → a17	a6→a3+a3, a8→a4+a4, a4+a8→a12, a12→a6+a6, a14→a6+a8, a3+a14→a17
a14 → a18	a2+a2→a4, a6→a2+a4, a10→a4+a6, a14→a4+a10, a4+a14→a18
a14 → a19	a4→a2+a2, a4+a4→a8, a2+a8→a10, a10→a5+a5, a14→a4+a10, a5+a14→a19
a15 → a1	a2→a1+a1, a3→a1+a2, a5→a2+a3, a10→a5+a5, a15→a5+a10
a15 → a2	a4→a2+a2, a6→a2+a4, a3+a3→a6, a12→a6+a6, a15→a3+a12
a15 → a3	a6→a3+a3, a12→a6+a6, a15→a3+a12
a15 → a4	a2+a2→a4, a6→a2+a4, a3+a3→a6, a12→a6+a6, a15→a3+a12
a15 → a5	a10→a5+a5, a15→a5+a10
a15 → a6	a3+a3→a6, a12→a6+a6, a15→a3+a12
a15 → a7	a1+a1→a2, a2+a2→a4, a8→a1+a7, a4+a4→a8, a15→a7+a8
a15 → a8	a2→a1+a1, a4→a2+a2, a8→a4+a4, a1+a15→a16, a16→a8+a8
a15 → a9	a6→a3+a3, a3+a6→a9, a15→a6+a9
a15 → a10	a5+a5→a10, a15→a5+a10
a15 → a11	a4→a2+a2, a4+a5→a9, a10→a5+a5, a2+a9→a11, a15→a4+a11, a15→a5+a10
a15 → a12	a3+a3→a6, a6+a6→a12, a15→a3+a12
a15 → a13	a2+a2→a4, a4+a4→a8, a10→a5+a5, a5+a8→a13, a15→a2+a13, a15→a5+a10
a15 → a14	a8→a4+a4, a5+a5→a10, a4+a10→a14, a7+a7→a14, a15→a5+a10, a15→a7+a8
a15 → a15
a15 → a16	a2→a1+a1, a4→a2+a2, a8→a4+a4, a1+a15→a16, a16→a8+a8
a15 → a17	a1+a1→a2, a3→a1+a2, a6→a3+a3, a9→a3+a6, a15→a6+a9, a2+a15→a17
a15 → a18	a6→a3+a3, a9→a3+a6, a15→a6+a9, a3+a15→a18
a15 → a19	a6→a3+a3, a3+a6→a9, a5+a5→a10, a15→a5+a10, a15→a6+a9, a9+a10→a19
a16 → a1	a2→a1+a1, a4→a2+a2, a8→a4+a4, a16→a8+a8
a16 → a2	a4→a2+a2, a8→a4+a4, a16→a8+a8
a16 → a3	a6→a3+a3, a4+a4→a8, a10→a4+a6, a16→a6+a10, a8+a8→a16
a16 → a4	a8→a4+a4, a16→a8+a8
a16 → a5	a8→a4+a4, a4+a6→a10, a10→a5+a5, a16→a6+a10, a16→a8+a8
a16 → a6	a4+a8→a12, a12→a6+a6, a16→a4+a12, a16→a8+a8
a16 → a7	a2+a2→a4, a4+a4→a8, a9→a2+a7, a16→a7+a9, a8+a8→a16
a16 → a8	a16→a8+a8
a16 → a9	a2→a1+a1, a4→a2+a2, a8→a4+a4, a1+a8→a9, a16→a8+a8
a16 → a10	a8→a4+a4, a4+a6→a10, a16→a6+a10, a16→a8+a8
a16 → a11	a2→a1+a1, a4→a2+a2, a5→a1+a4, a5+a5→a10, a1+a10→a11, a16→a5+a11
a16 → a12	a4+a8→a12, a16→a4+a12, a16→a8+a8
a16 → a13	a2→a1+a1, a3→a1+a2, a3+a3→a6, a6+a6→a12, a1+a12→a13, a16→a3+a13
a16 → a14	a2+a2→a4, a4+a4→a8, a16→a2+a14, a8+a8→a16
a16 → a15	a1+a1→a2, a2+a2→a4, a4+a4→a8, a16→a1+a15, a8+a8→a16
a16 → a16
a16 → a17	a2→a1+a1, a4→a2+a2, a8→a4+a4, a16→a8+a8, a1+a16→a17
a16 → a18	a4→a2+a2, a8→a4+a4, a16→a8+a8, a2+a16→a18
a16 → a19	a2+a2→a4, a5→a2+a3, a8→a3+a5, a4+a4→a8, a16→a8+a8, a3+a16→a19
a17 → a1	a2→a1+a1, a4→a2+a2, a8→a4+a4, a9→a1+a8, a17→a8+a9
a17 → a2	a1+a1→a2, a4→a2+a2, a8→a4+a4, a16→a8+a8, a17→a1+a16
a17 → a3	a2→a1+a1, a1+a2→a3, a4→a2+a2, a7→a3+a4, a14→a7+a7, a17→a3+a14
a17 → a4	a1+a1→a2, a2+a2→a4, a8→a4+a4, a9→a1+a8, a17→a8+a9
a17 → a5	a1+a4→a5, a6→a1+a5, a8→a4+a4, a12→a4+a8, a12→a6+a6, a17→a5+a12
a17 → a6	a2+a4→a6, a3+a3→a6, a8→a2+a6, a8→a4+a4, a11→a3+a8, a17→a6+a11
a17 → a7	a3→a1+a2, a1+a3→a4, a2+a2→a4, a3+a4→a7, a10→a3+a7, a17→a7+a10
a17 → a8	a1+a1→a2, a2+a2→a4, a4+a4→a8, a9→a1+a8, a17→a8+a9
a17 → a9	a2→a1+a1, a4→a2+a2, a8→a4+a4, a1+a8→a9, a17→a8+a9
a17 → a10	a2+a2→a4, a2+a4→a6, a7→a2+a5, a4+a6→a10, a5+a5→a10, a17→a7+a10
a17 → a11	a6→a3+a3, a4+a4→a8, a3+a8→a11, a12→a4+a8, a6+a6→a12, a17→a6+a11
a17 → a12	a8→a4+a4, a9→a3+a6, a3+a9→a12, a4+a8→a12, a6+a6→a12, a17→a8+a9
a17 → a13	a2→a1+a1, a4→a2+a2, a4+a4→a8, a1+a8→a9, a17→a4+a13, a8+a9→a17
a17 → a14	a2+a2→a4, a8→a4+a4, a10→a2+a8, a4+a10→a14, a7+a7→a14, a17→a7+a10
a17 → a15	a2→a1+a1, a2+a2→a4, a4+a4→a8, a8+a8→a16, a1+a16→a17, a17→a2+a15
a17 → a16	a1+a1→a2, a2+a2→a4, a4+a4→a8, a8+a8→a16, a17→a1+a16
a17 → a17
a17 → a18	a4→a2+a2, a8→a4+a4, a8+a8→a16, a17→a8+a9, a2+a16→a18, a9+a9→a18
a17 → a19	a1+a1→a2, a4→a2+a2, a8→a4+a4, a16→a8+a8, a17→a1+a16, a2+a17→a19
a18 → a1	a2→a1+a1, a4→a2+a2, a8→a4+a4, a16→a8+a8, a18→a2+a16
a18 → a2	a4→a2+a2, a6→a2+a4, a12→a6+a6, a18→a6+a12
a18 → a3	a6→a3+a3, a12→a6+a6, a18→a6+a12
a18 → a4	a2+a2→a4, a8→a4+a4, a16→a8+a8, a18→a2+a16
a18 → a5	a4→a2+a2, a8→a4+a4, a2+a8→a10, a10→a5+a5, a18→a8+a10
a18 → a6	a12→a6+a6, a18→a6+a12
a18 → a7	a4→a2+a2, a2+a4→a6, a4+a6→a10, a4+a10→a14, a14→a7+a7, a18→a4+a14
a18 → a8	a2+a2→a4, a4+a4→a8, a10→a2+a8, a18→a8+a10
a18 → a9	a18→a9+a9
a18 → a10	a4→a2+a2, a8→a4+a4, a2+a8→a10, a18→a8+a10
a18 → a11	a3→a1+a2, a1+a3→a4, a2+a2→a4, a7→a3+a4, a4+a7→a11, a18→a7+a11
a18 → a12	a6+a6→a12, a18→a6+a12
a18 → a13	a6→a3+a3, a3+a5→a8, a12→a6+a6, a5+a8→a13, a18→a5+a13, a18→a6+a12
a18 → a14	a2+a4→a6, a8→a2+a6, a4+a4→a8, a6+a8→a14, a18→a4+a14
a18 → a15	a3+a3→a6, a3+a6→a9, a6+a9→a15, a18→a3+a15
a18 → a16	a2+a2→a4, a4+a4→a8, a8+a8→a16, a18→a2+a16
a18 → a17	a1+a1→a2, a2+a2→a4, a4+a4→a8, a9→a1+a8, a8+a9→a17, a18→a9+a9
a18 → a18
a18 → a19	a2→a1+a1, a3→a1+a2, a6→a3+a3, a12→a6+a6, a18→a6+a12, a1+a18→a19
a19 → a1	a2→a1+a1, a4→a2+a2, a6→a2+a4, a12→a6+a6, a18→a6+a12, a19→a1+a18
a19 → a2	a1+a1→a2, a3→a1+a2, a5→a2+a3, a7→a2+a5, a12→a5+a7, a19→a7+a12
a19 → a3	a2→a1+a1, a1+a2→a3, a6→a3+a3, a8→a2+a6, a11→a3+a8, a19→a8+a11
a19 → a4	a2+a2→a4, a6→a2+a4, a10→a4+a6, a5+a5→a10, a15→a5+a10, a19→a4+a15
a19 → a5	a2→a1+a1, a4→a2+a2, a1+a4→a5, a9→a4+a5, a14→a5+a9, a19→a5+a14
a19 → a6	a3+a3→a6, a7→a3+a4, a4+a4→a8, a4+a8→a12, a12→a6+a6, a19→a7+a12
a19 → a7	a1+a1→a2, a2+a2→a4, a8→a1+a7, a4+a4→a8, a15→a7+a8, a19→a4+a15
a19 → a8	a4→a2+a2, a6→a2+a4, a3+a3→a6, a2+a6→a8, a16→a8+a8, a19→a3+a16
a19 → a9	a1+a1→a2, a1+a2→a3, a3+a3→a6, a3+a6→a9, a10→a1+a9, a19→a9+a10
a19 → a10	a6→a1+a5, a3+a3→a6, a9→a3+a6, a1+a9→a10, a5+a5→a10, a19→a9+a10
a19 → a11	a2+a4→a6, a6→a3+a3, a8→a2+a6, a8→a4+a4, a3+a8→a11, a19→a8+a11
a19 → a12	a3+a3→a6, a4+a4→a8, a4+a8→a12, a6+a6→a12, a16→a4+a12, a19→a3+a16
a19 → a13	a2→a1+a1, a4→a2+a2, a6→a2+a4, a1+a6→a7, a6+a7→a13, a19→a6+a13
a19 → a14	a1+a1→a2, a2+a2→a4, a5→a1+a4, a4+a5→a9, a5+a9→a14, a19→a5+a14
a19 → a15	a2→a1+a1, a4→a2+a2, a1+a4→a5, a5+a5→a10, a5+a10→a15, a19→a4+a15
a19 → a16	a2+a2→a4, a6→a2+a4, a3+a3→a6, a6+a6→a12, a4+a12→a16, a19→a3+a16
a19 → a17	a2→a1+a1, a2+a2→a4, a4+a4→a8, a8+a8→a16, a1+a16→a17, a19→a2+a17
a19 → a18	a1+a1→a2, a1+a2→a3, a3+a3→a6, a3+a6→a9, a9+a9→a18, a19→a1+a18
a19 → a19
