# Supplementary material for: Signatures of Arithmetic Simplicity in Metabolic Network Architecture
Source: PLoS Comput Biol. 2010 Apr 1;6(4):e1000725. doi: 10.1371/journal.pcbi.1000725 (PMC2848538; doi:10.1371/journal.pcbi.1000725)
Supplement: Table S4 — Metabolite and reaction usage from MBPs in the R19 network (0.03 MB XLS) [file pcbi.1000725.s013.xls]

## Sheet: R19 usage (MILP)
R19 Metabolite	Count			R19 Reaction	Count	Percent of MBPs		A table of the metabolite and reaction usage in the MBPs from the R19 network, calculated with the MILP algorithm. The percent of MBPs in which each reaction is used is also shown.
a1	155		1	a2 + a2 ↔ a4	197	0.545706
a2	258		2	a1 + a1 ↔ a2	146	0.404432
a3	129		3	a4 + a4 ↔ a8	130	0.360111
a4	245		4	a3 + a3 ↔ a6	84	0.232687
a5	99		5	a2 + a4 ↔ a6	69	0.191136
a6	159		6	a6 + a6 ↔ a12	61	0.168975
a7	64		7	a1 + a2 ↔ a3	57	0.157895
a8	149		8	a8 + a8 ↔ a16	45	0.124654
a9	71		9	a5 + a5 ↔ a10	42	0.116343
a10	80		10	a1 + a4 ↔ a5	33	0.0914127
a11	38		11	a4 + a8 ↔ a12	31	0.0858726
a12	78		12	a4 + a6 ↔ a10	29	0.0803324
a13	38		13	a2 + a3 ↔ a5	27	0.0747922
a14	43		14	a3 + a6 ↔ a9	26	0.0720222
a15	40		15	a2 + a8 ↔ a10	25	0.0692521
a16	51		16	a4 + a5 ↔ a9	20	0.0554017
a17	36		17	a3 + a4 ↔ a7	19	0.0526316
a18	41		18	a1 + a8 ↔ a9	16	0.0443213
a19	36		19	a7 + a7 ↔ a14	16	0.0443213
			20	a2 + a5 ↔ a7	14	0.0387812
			21	a3 + a8 ↔ a11	14	0.0387812
			22	a6 + a12 ↔ a18	14	0.0387812
			23	a5 + a10 ↔ a15	13	0.0360111
			24	a8 + a9 ↔ a17	13	0.0360111
			25	a1 + a3 ↔ a4	12	0.033241
			26	a2 + a6 ↔ a8	12	0.033241
			27	a9 + a9 ↔ a18	12	0.033241
			28	a3 + a5 ↔ a8	11	0.0304709
			29	a6 + a7 ↔ a13	11	0.0304709
			30	a6 + a8 ↔ a14	11	0.0304709
			31	a1 + a6 ↔ a7	10	0.0277008
			32	a4 + a10 ↔ a14	10	0.0277008
			33	a1 + a5 ↔ a6	9	0.0249307
			34	a5 + a8 ↔ a13	9	0.0249307
			35	a6 + a9 ↔ a15	9	0.0249307
			36	a3 + a12 ↔ a15	8	0.0221607
			37	a1 + a7 ↔ a8	7	0.0193906
			38	a5 + a6 ↔ a11	7	0.0193906
			39	a1 + a16 ↔ a17	7	0.0193906
			40	a2 + a16 ↔ a18	7	0.0193906
			41	a8 + a10 ↔ a18	7	0.0193906
			42	a9 + a10 ↔ a19	7	0.0193906
			43	a2 + a9 ↔ a11	6	0.0166205
			44	a5 + a7 ↔ a12	6	0.0166205
			45	a2 + a12 ↔ a14	6	0.0166205
			46	a7 + a8 ↔ a15	6	0.0166205
			47	a4 + a12 ↔ a16	6	0.0166205
			48	a6 + a10 ↔ a16	6	0.0166205
			49	a7 + a12 ↔ a19	6	0.0166205
			50	a2 + a7 ↔ a9	5	0.0138504
			51	a1 + a9 ↔ a10	5	0.0138504
			52	a1 + a10 ↔ a11	5	0.0138504
			53	a4 + a7 ↔ a11	5	0.0138504
			54	a2 + a10 ↔ a12	5	0.0138504
			55	a3 + a10 ↔ a13	5	0.0138504
			56	a3 + a16 ↔ a19	5	0.0138504
			57	a4 + a15 ↔ a19	5	0.0138504
			58	a1 + a12 ↔ a13	4	0.0110803
			59	a4 + a9 ↔ a13	4	0.0110803
			60	a5 + a9 ↔ a14	4	0.0110803
			61	a1 + a15 ↔ a16	4	0.0110803
			62	a5 + a12 ↔ a17	4	0.0110803
			63	a3 + a7 ↔ a10	3	0.00831025
			64	a2 + a11 ↔ a13	3	0.00831025
			65	a1 + a13 ↔ a14	3	0.00831025
			66	a2 + a14 ↔ a16	3	0.00831025
			67	a3 + a14 ↔ a17	3	0.00831025
			68	a4 + a13 ↔ a17	3	0.00831025
			69	a6 + a11 ↔ a17	3	0.00831025
			70	a7 + a10 ↔ a17	3	0.00831025
			71	a4 + a14 ↔ a18	3	0.00831025
			72	a1 + a18 ↔ a19	3	0.00831025
			73	a5 + a14 ↔ a19	3	0.00831025
			74	a8 + a11 ↔ a19	3	0.00831025
			75	a4 + a11 ↔ a15	2	0.00554017
			76	a5 + a11 ↔ a16	2	0.00554017
			77	a7 + a9 ↔ a16	2	0.00554017
			78	a2 + a15 ↔ a17	2	0.00554017
			79	a3 + a15 ↔ a18	2	0.00554017
			80	a5 + a13 ↔ a18	2	0.00554017
			81	a7 + a11 ↔ a18	2	0.00554017
			82	a2 + a17 ↔ a19	2	0.00554017
			83	a6 + a13 ↔ a19	2	0.00554017
			84	a1 + a11 ↔ a12	1	0.00277008
			85	a3 + a9 ↔ a12	1	0.00277008
			86	a3 + a11 ↔ a14	1	0.00277008
			87	a2 + a13 ↔ a15	1	0.00277008
			88	a3 + a13 ↔ a16	1	0.00277008
			89	a1 + a14 ↔ a15	0	0
			90	a1 + a17 ↔ a18	0	0
