# Supplementary material for: Signatures of Arithmetic Simplicity in Metabolic Network Architecture
Source: PLoS Comput Biol. 2010 Apr 1;6(4):e1000725. doi: 10.1371/journal.pcbi.1000725 (PMC2848538; doi:10.1371/journal.pcbi.1000725)
Supplement: Table S5 — Metabolite and reaction usage from MBPs in the R10 network (0.02 MB XLS) [file pcbi.1000725.s014.xls]

## Sheet: R10 usage (EFM)
R10 Metabolite	Count			R10 Reaction	Number of uses (averaged)		Note about reaction usage in the R10 EFM network: Because the EFM method also gives MBP degeneracy, each set of EFMs representing one MBP were averaged together, giving an average reaction usage for each input output pair. For example, there are 4 degenerate MBPs that break down a10 into a1. Of these, three use the reaction a4 ↔ a2 + a2, so this MBP, on average, uses that reaction 75% of the time…
a1	105.239		1	a4 ↔ a2 + a2	56.9516
a2	174.022		2	a2 ↔ a1 + a1	51.5923
a3	71.2245		3	a8 ↔ a4 + a4	22.7017
a4	134.011		4	a3 ↔ a1 + a2	22.2395
a5	40.9806		5	a6 ↔ a2 + a4	18.9354
a6	57.0286		6	a6 ↔ a3 + a3	17.0158
a7	20.8453		7	a5 ↔ a1 + a4	12.0724
a8	39.845		8	a5 ↔ a2 + a3	9.8265
a9	19.9878		9	a9 ↔ a3 + a6	7.4439
a10	21.8178		10	a10 ↔ a5 + a5	6.7373
			11	a7 ↔ a3 + a4	6.6275
			12	a10 ↔ a4 + a6	6.5691
			13	a10 ↔ a2 + a8	5.8039
			14	a4 ↔ a1 + a3	5.3744
			15	a9 ↔ a4 + a5	4.7792
			16	a7 ↔ a2 + a5	4.6445
			17	a9 ↔ a1 + a8	4.5063
			18	a7 ↔ a1 + a6	3.3635
			19	a8 ↔ a1 + a7	3.1589
			20	a8 ↔ a2 + a6	2.2273
			21	a9 ↔ a2 + a7	1.801
			22	a6 ↔ a1 + a5	1.4737
			23	a10 ↔ a1 + a9	1.4575
			24	a8 ↔ a3 + a5	1.447
			25	a10 ↔ a3 + a7	1.25
