# Supplementary material for: Signatures of Arithmetic Simplicity in Metabolic Network Architecture
Source: PLoS Comput Biol. 2010 Apr 1;6(4):e1000725. doi: 10.1371/journal.pcbi.1000725 (PMC2848538; doi:10.1371/journal.pcbi.1000725)
Supplement: Table S6 — Metabolite and reaction usage from the KEGG carbon dataset (0.08 MB XLS) [file pcbi.1000725.s015.xls]

## Sheet: KEGG Carbon
	Carbon metabolite	Count			Carbon reaction	Count		A count of how often metabolites of each carbon number, and reactions involving those metabolites are used in the KEGG LIGAND database.
1	C1	533		1	2 C6 ↔ C12	39
2	C2	251		2	C1 + C5 ↔ C6	35
3	C3	360		3	C1 + C3 ↔ C4	34
4	C4	337		4	C1 + C4 ↔ C5	33
5	C5	489		5	2 C5 ↔ C10	31
6	C6	481		6	C1 + C7 ↔ C8	29
7	C7	284		7	C1 + C8 ↔ C9	26
8	C8	242		8	2 C3 ↔ C6	26
9	C9	381		9	C4 + C5 ↔ C9	26
10	C10	625		10	C1 + C2 ↔ C3	26
11	C11	139		11	C1 + C6 + C21 ↔ C7 + C21	25
12	C12	147		12	C2 + C3 ↔ C5	25
13	C13	49		13	C1 + C6 ↔ C7	25
14	C14	315		14	C3 + C4 ↔ C7	24
15	C15	513		15	C1 + C4 + C15 ↔ C5 + C15	24
16	C16	137		16	C9 + C27 ↔ C15 + C21	23
17	C17	112		17	C6 + C10 ↔ C16	21
18	C18	72		18	C9 + C21 ↔ 2 C15	20
19	C19	76		19	2 C10 ↔ C20	20
20	C20	142		20	C8 + C15 ↔ C9 + C14	18
21	C21	709		21	C1 + C9 ↔ C10	18
22	C22	50		22	C14 + C16 ↔ 2 C15	17
23	C23	155		23	C5 + C10 ↔ C15	16
24	C24	102		24	C14 + C17 ↔ C15 + C16	15
25	C25	88		25	C2 + C6 ↔ C8	15
26	C26	51		26	C6 + C15 ↔ C7 + C14	15
27	C27	98		27	C3 + C8 ↔ C11	15
28	C28	60		28	C1 + C7 + C21 ↔ C8 + C21	15
29	C29	30		29	C3 + C5 ↔ C8	13
30	C30	69		30	C10 + C15 ↔ C11 + C14	12
31	C31	45		31	C2 + C4 ↔ C6	12
32	C32	17		32	C3 + C6 ↔ C9	12
33	C33	30		33	C5 + C6 ↔ C11	12
34	C34	24		34	C3 + C7 ↔ C10	12
35	C35	21		35	C6 + C23 ↔ C8 + C21	12
36	C36	32		36	C1 + C5 + C21 ↔ C6 + C21	11
37	C37	29		37	C5 + C9 ↔ C14	11
38	C38	4		38	C1 + C10 ↔ C11	11
39	C39	13		39	2 C10 + C21 ↔ C10 + C31	10
40	C40	32		40	C6 + C15 ↔ C9 + C12	10
41	C41	31		41	C6 + C9 ↔ C15	10
42	C42	18		42	C2 + C10 ↔ C12	10
43	C43	21		43	C9 + C33 ↔ C15 + C27	9
44	C44	14		44	C9 + C16 ↔ C10 + C15	9
45	C45	39		45	C9 + C15 ↔ C10 + C14	9
46	C46	4		46	C5 + C23 ↔ C7 + C21	8
47	C47	7		47	C2 + C5 ↔ C7	8
48	C48	15		48	2 C2 ↔ C4	8
49	C49	3		49	C3 + C10 ↔ C13	8
50	C50	3		50	C7 + C10 + C21 ↔ C10 + C28	8
51	C52	4		51	C14 + C18 ↔ C15 + C17	8
52	C53	3		52	C14 + C22 ↔ C15 + C21	8
53	C54	1		53	C21 + C36 ↔ C27 + C30	8
54	C55	14		54	C11 + C15 ↔ C12 + C14	7
55	C58	5		55	C9 + C22 ↔ C15 + C16	7
56	C60	2		56	C14 + C28 ↔ C15 + C27	7
57	C61	5		57	C20 + C21 ↔ C41	7
58	C62	4		58	C4 + C10 + C21 ↔ C10 + C25	7
59	C63	5		59	C2 + C7 ↔ C9	7
60	C68	4		60	C7 + C10 ↔ C17	7
61	C69	1		61	C1 + C3 + C21 ↔ C4 + C21	7
62	C71	1		62	C1 + C14 ↔ C15	7
63	C72	2		63	C4 + C21 ↔ C25	7
64	C73	1		64	C8 + C9 ↔ C17	7
65	C76	3		65	C2 + C24 ↔ C26	7
66	C79	1		66	C5 + C15 ↔ C6 + C14	6
67	C84	1		67	C10 + C23 ↔ C12 + C21	6
68	C86	4		68	C9 + C25 ↔ C15 + C19	6
69	C87	2		69	C14 + C19 ↔ C15 + C18	6
70	C94	2		70	2 C8 ↔ C16	6
71	C95	1		71	2 C4 ↔ C8	6
				72	C10 + C11 ↔ C21	6
				73	C5 + C7 ↔ C12	6
				74	C4 + C23 ↔ C6 + C21	6
				75	C1 + C4 + C19 ↔ C5 + C19	6
				76	C21 + C22 ↔ C43	6
				77	C1 + C4 + C20 ↔ C5 + C20	6
				78	C2 + C26 ↔ C5 + C23	5
				79	C1 + C5 ↔ 2 C3	5
				80	C9 + C10 + C21 ↔ C10 + C30	5
				81	C1 + C3 + C10 ↔ C4 + C10	5
				82	C2 + C45 ↔ C21 + C26	5
				83	C3 + C23 ↔ C5 + C21	5
				84	C6 + C12 ↔ C18	5
				85	C14 + C21 ↔ C15 + C20	5
				86	C4 + C10 ↔ C14	5
				87	C18 + C21 ↔ C39	5
				88	C14 + C41 ↔ C15 + C40	5
				89	C5 + C6 + C21 ↔ C11 + C21	5
				90	C4 + C15 ↔ C5 + C14	5
				91	C21 + C25 ↔ C22 + C24	5
				92	C1 + C19 ↔ C20	5
				93	2 C7 ↔ C14	5
				94	C10 + C17 ↔ C27	5
				95	C6 + 2 C10 ↔ C6 + C20	5
				96	C21 + C24 ↔ C45	5
				97	C9 + C24 ↔ C15 + C18	5
				98	C5 + C15 ↔ C20	5
				99	C11 + C23 ↔ C13 + C21	5
				100	C4 + C6 ↔ C10	5
				101	C1 + C11 ↔ C12	5
				102	2 C1 ↔ C2	5
				103	C7 + C23 ↔ C9 + C21	5
				104	C5 + C10 + C21 ↔ C10 + C26	5
				105	C6 + C15 ↔ C21	4
				106	C9 + C20 ↔ C10 + C19	4
				107	C7 + C15 ↔ C8 + C14	4
				108	C7 + C30 ↔ C16 + C21	4
				109	C1 + C9 + C21 ↔ C10 + C21	4
				110	C19 + C23 ↔ 2 C21	4
				111	3 C1 + C15 + 4 C21 ↔ 3 C24 + C30	4
				112	C14 + C20 ↔ C15 + C19	4
				113	C2 + C25 ↔ C4 + C23	4
				114	C9 + C23 ↔ C15 + C17	4
				115	C3 + C9 ↔ C12	4
				116	C3 + C15 ↔ C4 + C14	4
				117	C1 + C15 ↔ C16	4
				118	C2 + C19 ↔ C21	4
				119	C14 + C45 ↔ C15 + C44	4
				120	C21 + C27 ↔ C23 + C25	4
				121	C1 + C21 + C23 ↔ C3 + 2 C21	4
				122	C11 + C21 ↔ C32	4
				123	C4 + C11 ↔ C15	4
				124	C14 + C31 ↔ C15 + C30	4
				125	C3 + C15 ↔ 2 C9	4
				126	C2 + C23 ↔ C4 + C21	4
				127	C2 + C24 ↔ C3 + C23	4
				128	C12 + C15 ↔ C13 + C14	4
				129	C10 + C21 + C27 ↔ C10 + C48	4
				130	C10 + C48 ↔ C17 + C41	4
				131	C3 + C6 + C10 ↔ C9 + C10	4
				132	C3 + C11 ↔ C14	4
				133	C10 + C41 ↔ C17 + C34	4
				134	C3 + C8 ↔ C4 + C7	4
				135	C1 + C4 + C5 ↔ 2 C5	4
				136	C6 + C7 ↔ C13	4
				137	C14 + C42 ↔ C15 + C41	3
				138	C9 + C23 ↔ C11 + C21	3
				139	C3 + C14 ↔ C5 + C12	3
				140	C2 + 2 C21 ↔ C21 + C23	3
				141	C6 + C21 ↔ C27	3
				142	C14 + C44 ↔ C15 + C43	3
				143	C14 + C23 ↔ C15 + C22	3
				144	2 C14 + C18 ↔ 2 C15 + C16	3
				145	C7 + C8 ↔ C15	3
				146	C1 + C4 + C9 ↔ C5 + C9	3
				147	C8 + C10 + C21 ↔ C10 + C29	3
				148	C4 + C8 ↔ C12	3
				149	C9 + C26 ↔ C14 + C21	3
				150	C1 + C10 ↔ C5 + C6	3
				151	C1 + C4 + C12 ↔ C5 + C12	3
				152	C21 + C28 ↔ C23 + C26	3
				153	C10 + C40 ↔ C17 + C33	3
				154	C21 + C27 ↔ 2 C24	3
				155	C1 + C21 + C25 ↔ C5 + 2 C21	3
				156	C10 + C37 ↔ C16 + C31	3
				157	C2 + C6 ↔ C3 + C5	3
				158	C9 + C17 ↔ C11 + C15	3
				159	C10 + 2 C21 ↔ C21 + C31	3
				160	C2 + C10 + C21 ↔ C10 + C23	3
				161	C9 + C28 ↔ C15 + C22	3
				162	C10 + C28 ↔ C17 + C21	3
				163	C1 + C5 + C10 ↔ C6 + C10	3
				164	4 C7 ↔ 2 C14	3
				165	C21 + C48 ↔ C24 + C45	3
				166	C1 + C21 + C26 ↔ C6 + 2 C21	3
				167	C9 + 2 C21 ↔ C21 + C30	3
				168	C7 + C15 ↔ C9 + C13	3
				169	C2 + C20 ↔ C3 + C19	3
				170	C5 + C20 ↔ C6 + C19	3
				171	C4 + C7 ↔ C11	3
				172	C9 + C10 ↔ C19	3
				173	C14 + C35 ↔ C15 + C34	3
				174	C2 + C15 ↔ C3 + C14	3
				175	C1 + C21 + C28 ↔ C21 + C29	3
				176	C4 + 2 C21 ↔ C21 + C25	3
				177	C2 + C21 ↔ C23	3
				178	C6 + C18 ↔ C24	3
				179	C9 + C20 ↔ C14 + C15	3
				180	2 C15 ↔ C30	3
				181	C3 + C10 + C21 ↔ C10 + C24	3
				182	C10 + C20 ↔ C30	3
				183	2 C3 + C21 ↔ C6 + C21	3
				184	C4 + C26 ↔ C5 + C25	3
				185	C5 + C11 ↔ C16	3
				186	C14 + C37 ↔ C15 + C36	3
				187	C6 + C8 ↔ C14	3
				188	C8 + C23 ↔ C10 + C21	3
				189	C3 + C7 ↔ C4 + C6	3
				190	C2 + C9 ↔ C11	3
				191	C2 + C16 ↔ C18	3
				192	2 C2 + 2 C6 ↔ 2 C8	2
				193	C7 + C20 ↔ C8 + C19	2
				194	C10 + C20 + C21 ↔ C10 + C41	2
				195	C10 + C31 ↔ C20 + C21	2
				196	C3 + C10 + C21 ↔ C13 + C21	2
				197	C21 + C35 ↔ C23 + C33	2
				198	3 C1 + C13 + 4 C21 ↔ 3 C24 + C28	2
				199	C1 + C17 ↔ C6 + C12	2
				200	C6 + C10 + C21 ↔ C10 + C27	2
				201	C6 + 3 C21 ↔ 2 C21 + C27	2
				202	2 C10 + C21 ↔ C20 + C21	2
				203	C1 + C6 ↔ C2 + C5	2
				204	C5 + C29 ↔ C13 + C21	2
				205	2 C9 ↔ C18	2
				206	C5 + C45 ↔ C50	2
				207	C21 + C25 ↔ 2 C23	2
				208	C9 + C30 ↔ C15 + C24	2
				209	2 C4 + C20 ↔ C8 + 2 C10	2
				210	C14 + C30 ↔ C15 + C29	2
				211	C9 + C94 ↔ C17 + C86	2
				212	C9 + C36 ↔ C15 + C30	2
				213	C2 + C14 ↔ C16	2
				214	C14 + C29 ↔ C15 + C28	2
				215	C2 + C7 + C21 ↔ C9 + C21	2
				216	C5 + C25 ↔ C30	2
				217	C3 + C6 + C21 ↔ C9 + C21	2
				218	C10 + C49 ↔ C17 + C42	2
				219	C3 + C5 + C21 ↔ C8 + C21	2
				220	C14 + C43 ↔ C15 + C42	2
				221	C1 + C13 ↔ C14	2
				222	C4 + C9 ↔ C13	2
				223	C21 + C39 ↔ C24 + C36	2
				224	C3 + C10 + C55 ↔ C10 + C58	2
				225	C10 + C11 + C21 ↔ C10 + C32	2
				226	C2 + C15 ↔ C8 + C9	2
				227	C6 + C10 + C34 ↔ C10 + C40	2
				228	C2 + C11 ↔ C13	2
				229	C6 + C22 ↔ C28	2
				230	C20 + C35 ↔ C55	2
				231	C2 + C14 + C44 ↔ C15 + C45	2
				232	C6 + C27 ↔ C33	2
				233	C8 + C17 ↔ C25	2
				234	C2 + C7 ↔ C4 + C5	2
				235	C1 + C24 ↔ C25	2
				236	C3 + C16 ↔ C9 + C10	2
				237	2 C14 + C42 ↔ 2 C15 + C40	2
				238	3 C21 ↔ C21 + C42	2
				239	C10 + C21 + C24 ↔ C10 + C45	2
				240	C2 + C3 + C21 ↔ C5 + C21	2
				241	C10 + C21 ↔ C31	2
				242	2 C20 ↔ C40	2
				243	C5 + C40 ↔ C45	2
				244	C6 + C18 ↔ 2 C12	2
				245	3 C1 + C16 + 4 C21 ↔ 3 C24 + C31	2
				246	C4 + C27 ↔ C6 + C25	2
				247	C21 + C45 ↔ C23 + C43	2
				248	2 C18 + C21 ↔ C21 + C36	2
				249	C21 + C31 ↔ C23 + C29	2
				250	C1 + C4 + C8 ↔ C5 + C8	2
				251	C6 + C16 ↔ C10 + C12	2
				252	3 C10 ↔ C10 + C20	2
				253	C9 + C32 ↔ C17 + C24	2
				254	4 C1 + C14 + 4 C21 ↔ 3 C24 + C30	2
				255	2 C1 + C4 ↔ C6	2
				256	C5 + C33 ↔ C17 + C21	2
				257	C4 + C23 ↔ C27	2
				258	C21 + C30 ↔ C23 + C28	2
				259	C1 + C21 ↔ C22	2
				260	C4 + C6 + C10 ↔ 2 C10	2
				261	C10 + C12 ↔ C22	2
				262	C12 + C24 ↔ 2 C18	2
				263	C7 + C21 ↔ C28	2
				264	C5 + C8 ↔ C13	2
				265	12 C1 + 13 C21 + C33 ↔ 7 C24 + 6 C25	2
				266	C1 + C9 + C10 ↔ 2 C10	2
				267	C16 + C20 ↔ C36	2
				268	C2 + C7 ↔ C3 + C6	2
				269	C1 + C18 + C21 ↔ C3 + C37	2
				270	12 C1 + 13 C21 + C34 ↔ 7 C24 + 5 C25 + C26	2
				271	C7 + 2 C10 ↔ C10 + C17	2
				272	2 C10 + C17 ↔ C10 + C27	2
				273	C9 + C61 ↔ C15 + C55	2
				274	C2 + C5 + C10 ↔ C7 + C10	2
				275	C3 + C6 ↔ C4 + C5	2
				276	C9 + C86 ↔ C40 + C55	2
				277	C21 + C37 ↔ C23 + C35	2
				278	C10 + C42 ↔ C17 + C35	2
				279	C1 + C24 ↔ C4 + C21	2
				280	C5 + C20 ↔ C25	2
				281	C14 + C38 ↔ C15 + C37	2
				282	C1 + 2 C14 + C45 ↔ 2 C15 + C44	2
				283	C10 + C47 ↔ C17 + C40	2
				284	C1 + C60 ↔ C61	2
				285	C1 + C21 + C24 ↔ C4 + 2 C21	2
				286	C2 + C19 + C21 ↔ 2 C21	2
				287	C9 + C11 ↔ C20	2
				288	4 C1 + C36 ↔ C40	2
				289	C1 + C23 ↔ C3 + C21	2
				290	4 C6 ↔ 2 C12	2
				291	C1 + C16 ↔ C5 + C12	2
				292	2 C3 + C20 ↔ C6 + 2 C10	2
				293	2 C10 + C20 ↔ 2 C20	2
				294	C6 + C10 + C28 ↔ C10 + C34	2
				295	C5 + C8 ↔ C6 + C7	2
				296	C1 + C4 + C14 ↔ C5 + C14	2
				297	C5 + C35 ↔ C40	2
				298	C3 + C21 ↔ C24	2
				299	C1 + C4 + C17 ↔ C5 + C17	2
				300	C10 + C31 ↔ C16 + C25	2
				301	C2 + C12 ↔ C14	2
				302	C2 + C29 ↔ C10 + C21	2
				303	C2 + C23 ↔ C25	2
				304	C1 + C14 ↔ C3 + C12	2
				305	C1 + C10 + C19 ↔ C10 + C20	2
				306	C20 + C37 ↔ C21 + C36	2
				307	C15 + C25 ↔ C40	2
				308	C5 + C30 ↔ C35	2
				309	2 C17 + C21 ↔ C21 + C34	2
				310	C8 + C21 ↔ C29	2
				311	C1 + C30 ↔ C31	2
				312	C2 + C27 ↔ C6 + C23	2
				313	C14 + C34 ↔ C15 + C33	2
				314	C9 + C32 ↔ C14 + C27	1
				315	C21 + C43 ↔ C27 + C37	1
				316	C1 + C17 + C21 ↔ C18 + C21	1
				317	C12 + C14 ↔ C26	1
				318	C5 + C16 + C23 ↔ C5 + C18 + C21	1
				319	C14 + C39 ↔ C15 + C38	1
				320	C4 + C36 ↔ C15 + C25	1
				321	C1 + C15 ↔ C6 + C10	1
				322	C14 + C32 ↔ C15 + C31	1
				323	C5 + C14 ↔ C7 + C12	1
				324	C1 + C2 + C4 ↔ C2 + C5	1
				325	2 C10 + C20 ↔ C10 + C30	1
				326	C9 + C42 ↔ C15 + C36	1
				327	C21 + C47 ↔ C28 + C40	1
				328	C9 + 2 C10 ↔ C9 + C20	1
				329	C1 + C2 + C4 ↔ C7	1
				330	C3 + C10 + C20 ↔ C10 + C23	1
				331	C7 + C10 + C28 ↔ C10 + C35	1
				332	C6 + C23 ↔ C29	1
				333	C2 + C25 ↔ C6 + C21	1
				334	C3 + C24 ↔ C4 + C23	1
				335	C1 + 2 C4 + C5 ↔ C5 + C9	1
				336	2 C1 + 2 C5 + 2 C10 + C34 ↔ 2 C15 + C36	1
				337	C6 + C28 ↔ 2 C17	1
				338	C21 + C42 ↔ C30 + C33	1
				339	C14 + C49 ↔ C15 + C48	1
				340	C9 + C79 ↔ C15 + C73	1
				341	C9 + C30 ↔ C18 + C21	1
				342	C1 + C10 + C23 ↔ C10 + C24	1
				343	C7 + C17 ↔ C24	1
				344	C4 + 2 C10 ↔ C10 + C14	1
				345	C9 + C76 ↔ C17 + C68	1
				346	2 C1 + C6 + 3 C21 ↔ C23 + 2 C24	1
				347	C5 + C21 ↔ C26	1
				348	2 C5 + C10 ↔ 2 C10	1
				349	C21 + C33 ↔ C23 + C31	1
				350	C1 + C13 ↔ C3 + C11	1
				351	C3 + C7 + C10 ↔ 2 C10	1
				352	C2 + C20 ↔ C22	1
				353	C9 + 2 C15 ↔ C11 + 2 C14	1
				354	C1 + C8 + C21 ↔ C9 + C21	1
				355	C1 + C9 + C21 ↔ C3 + C28	1
				356	C2 + C8 ↔ 2 C5	1
				357	C1 + C19 + C21 ↔ C20 + C21	1
				358	C10 + C24 ↔ C13 + C21	1
				359	C5 + C30 ↔ C14 + C21	1
				360	C17 + C18 + C21 ↔ C21 + C35	1
				361	C3 + C14 ↔ C17	1
				362	C15 + C26 ↔ C20 + C21	1
				363	2 C9 + C52 ↔ 2 C15 + C40	1
				364	C1 + C34 ↔ C35	1
				365	C8 + C11 ↔ C19	1
				366	C5 + C17 ↔ C6 + C16	1
				367	4 C3 ↔ 2 C6	1
				368	C21 + C23 + C28 ↔ 2 C21 + C30	1
				369	7 C5 + C20 ↔ C55	1
				370	2 C10 + C37 ↔ 2 C16 + C25	1
				371	C7 + C9 ↔ C16	1
				372	C3 + C7 ↔ 2 C5	1
				373	2 C10 + C18 ↔ C10 + C28	1
				374	C3 + C55 ↔ C58	1
				375	C3 + C5 + C6 + 3 C10 ↔ 3 C10 + C14	1
				376	C5 + C10 + C14 ↔ C10 + C19	1
				377	C3 + 2 C21 ↔ C21 + C24	1
				378	C10 + C18 ↔ C28	1
				379	C10 + C43 ↔ C16 + C37	1
				380	C7 + C24 ↔ C10 + C21	1
				381	C2 + C30 ↔ C32	1
				382	C6 + C24 ↔ C9 + C21	1
				383	C8 + C22 ↔ C30	1
				384	C4 + C24 ↔ C7 + C21	1
				385	2 C1 + 2 C9 ↔ 2 C10	1
				386	C4 + C9 + C10 ↔ C10 + C13	1
				387	C4 + C15 ↔ C9 + C10	1
				388	C30 + C35 ↔ C31 + C34	1
				389	C21 + C29 ↔ C24 + C26	1
				390	C2 + C22 ↔ C24	1
				391	C3 + C23 ↔ C26	1
				392	C6 + C14 ↔ C20	1
				393	C10 + C62 ↔ C72	1
				394	C21 + C36 ↔ C25 + C32	1
				395	C7 + C37 ↔ C21 + C23	1
				396	C21 + C26 ↔ C23 + C24	1
				397	C20 + C23 ↔ C21 + C22	1
				398	C2 + C63 ↔ C3 + C62	1
				399	3 C11 + C12 ↔ 3 C15	1
				400	C2 + C6 + C21 ↔ C8 + C21	1
				401	C3 + C25 ↔ C4 + C24	1
				402	C4 + C5 + C10 ↔ C9 + C10	1
				403	C1 + C25 + C27 ↔ C26 + C27	1
				404	C1 + C4 + C7 ↔ C5 + C7	1
				405	C1 + C21 + C28 ↔ C8 + 2 C21	1
				406	C10 + C31 ↔ C18 + C23	1
				407	2 C3 + 2 C5 ↔ 2 C8	1
				408	C3 + C45 ↔ C48	1
				409	2 C9 + C45 ↔ 2 C15 + C33	1
				410	C10 + C48 ↔ C58	1
				411	C10 + C26 ↔ C16 + C20	1
				412	C16 + C21 ↔ C37	1
				413	C14 + 2 C21 + C22 ↔ C15 + 3 C21	1
				414	3 C1 + C14 + 4 C21 ↔ 3 C24 + C29	1
				415	C1 + C2 + C5 ↔ C8	1
				416	C9 + C26 ↔ C15 + C20	1
				417	C1 + C30 ↔ C11 + C20	1
				418	C10 + C72 ↔ C14 + C68	1
				419	C1 + C46 ↔ C47	1
				420	2 C3 + C10 ↔ C6 + C10	1
				421	C4 + C32 ↔ C11 + C25	1
				422	C10 + C19 ↔ C29	1
				423	C12 + C30 ↔ C42	1
				424	C10 + C20 ↔ C11 + C19	1
				425	2 C15 + C21 ↔ C21 + C30	1
				426	C21 + C40 ↔ C24 + C37	1
				427	C16 + 2 C21 ↔ C21 + C37	1
				428	C21 + C32 ↔ C25 + C28	1
				429	C20 + C23 ↔ C43	1
				430	6 C1 + C20 + 7 C21 ↔ C23 + 6 C25	1
				431	C1 + C23 ↔ C2 + C22	1
				432	C3 + C9 + C10 ↔ C10 + C12	1
				433	C10 + C61 ↔ C16 + C55	1
				434	C10 + C27 ↔ C16 + C21	1
				435	C1 + C4 + C21 ↔ C5 + C21	1
				436	C2 + C13 ↔ C5 + C10	1
				437	C5 + C14 ↔ C8 + C11	1
				438	C5 + C12 ↔ C6 + C11	1
				439	C7 + C31 ↔ C17 + C21	1
				440	2 C5 + C17 ↔ C27	1
				441	C3 + C20 ↔ C4 + C19	1
				442	C10 + C25 ↔ C17 + C18	1
				443	C1 + 2 C10 ↔ C1 + C20	1
				444	C21 + C29 ↔ C23 + C27	1
				445	C1 + C4 + C23 ↔ C5 + C23	1
				446	C9 + C71 ↔ C17 + C63	1
				447	3 C1 + C11 + 4 C21 ↔ 3 C24 + C26	1
				448	C9 + C20 + C27 ↔ C10 + C19 + C27	1
				449	C14 + C48 ↔ C15 + C47	1
				450	C8 + C31 ↔ C18 + C21	1
				451	C4 + C20 ↔ C5 + C19	1
				452	C4 + C7 ↔ C5 + C6	1
				453	C7 + C28 ↔ C14 + C21	1
				454	C2 + C27 ↔ C29	1
				455	C5 + C10 + C19 ↔ C10 + C24	1
				456	C7 + C45 ↔ C52	1
				457	C1 + C11 ↔ C5 + C7	1
				458	C21 + C31 ↔ C24 + C28	1
				459	C1 + C16 ↔ C17	1
				460	C11 + C24 ↔ C14 + C21	1
				461	C1 + C10 + C26 ↔ C10 + C27	1
				462	C1 + C20 + C21 ↔ C2 + C19 + C21	1
				463	C10 + C44 ↔ C17 + C37	1
				464	C6 + C31 ↔ C16 + C21	1
				465	C2 + C15 ↔ C6 + C11	1
				466	C10 + C44 ↔ C18 + C36	1
				467	3 C10 + C43 ↔ 3 C16 + C25	1
				468	C9 + C95 ↔ C17 + C87	1
				469	C1 + C12 ↔ C13	1
				470	C8 + 2 C10 ↔ C10 + C18	1
				471	C1 + C6 + C7 ↔ C14	1
				472	C10 + C45 ↔ C55	1
				473	C21 + C40 ↔ C30 + C31	1
				474	C1 + C37 ↔ C38	1
				475	C1 + C21 + C62 ↔ C21 + C63	1
				476	C1 + C52 ↔ C8 + C45	1
				477	C6 + C20 ↔ 2 C13	1
				478	C5 + C23 ↔ C28	1
				479	C1 + C10 + C31 ↔ C10 + C32	1
				480	C14 + C46 ↔ C15 + C45	1
				481	C3 + C5 ↔ 2 C4	1
				482	C3 + C17 ↔ C20	1
				483	C1 + C4 + C6 ↔ C5 + C6	1
				484	C9 + C21 ↔ C14 + C16	1
				485	C1 + C6 + C21 ↔ C28	1
				486	C10 + C29 ↔ C17 + C22	1
				487	C10 + C33 ↔ C16 + C27	1
				488	C1 + C6 ↔ C3 + C4	1
				489	C4 + C30 ↔ C5 + C29	1
				490	C1 + C25 ↔ C26	1
				491	C10 + C36 ↔ C18 + C28	1
				492	C3 + C5 + C7 ↔ C5 + C10	1
				493	C4 + C7 + C10 ↔ C10 + C11	1
				494	C2 + C31 ↔ C3 + C30	1
				495	C5 + C12 ↔ C17	1
				496	C1 + C5 + C9 ↔ C15	1
				497	C3 + C11 ↔ C5 + C9	1
				498	C4 + C33 ↔ C16 + C21	1
				499	C9 + C34 ↔ C43	1
				500	C14 + C54 ↔ C15 + C53	1
				501	C1 + C15 ↔ C2 + C14	1
				502	C10 + C16 + C21 ↔ C10 + C37	1
				503	C6 + C11 ↔ C17	1
				504	C14 + C53 ↔ C15 + C52	1
				505	C1 + C10 + C21 ↔ C11 + C21	1
				506	C7 + C30 ↔ C37	1
				507	C10 + C58 ↔ C68	1
				508	C10 + C28 ↔ C18 + C20	1
				509	C7 + C25 ↔ C11 + C21	1
				510	C2 + C28 ↔ C9 + C21	1
				511	C9 + C69 ↔ C15 + C63	1
				512	C6 + C16 ↔ C7 + C15	1
				513	C3 + C8 + C10 ↔ C10 + C11	1
				514	C5 + C50 ↔ C55	1
				515	C3 + C12 ↔ C15	1
				516	C4 + C14 ↔ C7 + C11	1
				517	C1 + C14 + C45 ↔ C15 + C45	1
				518	C6 + C16 + C21 ↔ C14 + C29	1
				519	C1 + C22 ↔ C23	1
				520	C2 + C26 ↔ C7 + C21	1
				521	2 C10 + C12 ↔ C10 + C22	1
				522	C3 + C14 ↔ C6 + C11	1
				523	C9 + C12 ↔ C21	1
				524	C3 + 2 C9 ↔ C9 + C12	1
				525	C1 + C8 + C21 ↔ C5 + C25	1
				526	C2 + C29 ↔ C31	1
				527	C10 + C35 ↔ C18 + C27	1
				528	C11 + C22 ↔ C33	1
				529	C4 + C17 ↔ C6 + C15	1
				530	C2 + C43 ↔ C45	1
				531	2 C1 + 2 C8 ↔ 2 C9	1
				532	2 C1 + C19 ↔ C21	1
				533	C6 + C8 + 2 C21 ↔ C14 + 2 C21	1
				534	C18 + C23 ↔ C20 + C21	1
				535	C3 + C32 ↔ C14 + C21	1
				536	C1 + C10 + C24 ↔ C10 + C25	1
				537	C2 + C18 ↔ C20	1
				538	C11 + 2 C21 ↔ C21 + C32	1
				539	C2 + C24 ↔ C5 + C21	1
				540	C11 + C23 ↔ C15 + C19	1
				541	C8 + C23 ↔ C31	1
				542	C21 + C25 ↔ C46	1
				543	C4 + C10 + C23 ↔ C6 + C10 + C21	1
				544	C2 + C6 + C10 ↔ C8 + C10	1
				545	C1 + C3 ↔ 2 C2	1
				546	C6 + C30 ↔ C15 + C21	1
				547	C9 + C18 ↔ C12 + C15	1
				548	C3 + C5 + C10 ↔ C8 + C10	1
				549	C3 + C20 ↔ C23	1
				550	C1 + C5 + C21 ↔ C2 + C4 + C21	1
				551	C6 + C24 ↔ C30	1
				552	C1 + C26 ↔ C27	1
				553	C21 + C42 ↔ C24 + C39	1
				554	C4 + C25 ↔ C8 + C21	1
				555	C9 + C17 ↔ 2 C13	1
				556	C10 + C18 + C21 ↔ C10 + C39	1
				557	C5 + C10 + C20 ↔ C10 + C25	1
				558	C12 + C76 ↔ 2 C44	1
				559	C1 + C14 + C21 ↔ C15 + C21	1
				560	C14 + C23 ↔ C16 + C21	1
				561	C6 + C14 ↔ C9 + C11	1
				562	C1 + C18 ↔ C19	1
				563	C2 + C8 + C10 ↔ 2 C10	1
				564	C1 + C21 + C39 ↔ C24 + C37	1
				565	2 C1 + C10 ↔ C2 + C10	1
				566	C6 + C13 ↔ C19	1
				567	C9 + C23 ↔ C14 + C18	1
				568	C5 + C7 ↔ 2 C6	1
				569	C6 + C36 ↔ C42	1
				570	C7 + C14 ↔ C10 + C11	1
				571	C4 + C30 ↔ C13 + C21	1
				572	2 C2 + 2 C3 ↔ 2 C5	1
				573	C5 + C10 + C23 ↔ C10 + C28	1
				574	C2 + C8 ↔ C10	1
				575	2 C8 + C21 ↔ C16 + C21	1
				576	C6 + C41 ↔ C13 + C34	1
				577	C6 + C30 ↔ C36	1
				578	C3 + 2 C5 ↔ C5 + C8	1
				579	C9 + C25 ↔ C14 + C20	1
				580	C8 + C10 ↔ C18	1
				581	C6 + C10 + C35 ↔ C10 + C41	1
				582	C5 + C6 + C9 ↔ C5 + C15	1
				583	2 C10 + C53 ↔ 2 C16 + C41	1
				584	C12 + C21 ↔ C33	1
				585	C6 + C25 ↔ C10 + C21	1
				586	C1 + C27 ↔ C8 + C20	1
				587	C6 + C9 + C10 ↔ C10 + C15	1
				588	2 C1 + C34 ↔ C36	1
				589	C8 + C16 ↔ C10 + C14	1
				590	C5 + C15 ↔ C9 + C11	1
				591	C1 + C17 ↔ C18	1
				592	C14 + C27 ↔ C15 + C26	1
				593	C12 + C23 ↔ C14 + C21	1
				594	C5 + C14 ↔ C19	1
				595	C1 + C4 + C41 ↔ C5 + C41	1
				596	C21 + C39 ↔ C23 + C37	1
				597	C1 + C2 + C4 + C6 ↔ C5 + C8	1
				598	C6 + 2 C10 ↔ C10 + C16	1
				599	C4 + C24 ↔ C28	1
				600	C7 + C40 ↔ C47	1
				601	C6 + C24 ↔ C12 + C18	1
				602	C9 + C87 ↔ C41 + C55	1
				603	2 C10 + 2 C14 + C43 ↔ 2 C15 + 2 C17 + C27	1
				604	C4 + C14 ↔ C6 + C12	1
				605	C7 + C29 ↔ C15 + C21	1
				606	C10 + 2 C15 ↔ C12 + 2 C14	1
				607	C4 + C6 ↔ 2 C5	1
				608	C1 + C23 ↔ C24	1
				609	C5 + 2 C28 ↔ C19 + 2 C21	1
				610	C1 + C14 ↔ C5 + C10	1
				611	C9 + C68 ↔ C34 + C43	1
				612	C1 + C6 + 2 C21 ↔ C7 + 2 C21	1
				613	C1 + C5 + C21 ↔ C2 + C25	1
				614	4 C10 ↔ C40	1
				615	C5 + 2 C15 ↔ C7 + 2 C14	1
				616	C14 + C24 ↔ C15 + C23	1
				617	C1 + C2 + C7 ↔ C10	1
				618	C1 + C7 + C10 ↔ C8 + C10	1
				619	2 C2 + C3 ↔ C7	1
				620	C8 + C16 ↔ C24	1
				621	C14 + C47 ↔ C15 + C46	1
				622	C3 + C15 ↔ C6 + C12	1
				623	C21 + C29 ↔ C22 + C28	1
				624	C1 + C8 + C10 ↔ C9 + C10	1
				625	C10 + C28 ↔ C16 + C22	1
				626	C7 + C63 ↔ C8 + C62	1
				627	C6 + 3 C15 ↔ C9 + 3 C14	1
				628	C2 + C25 ↔ C27	1
				629	C33 + C45 ↔ 2 C39	1
				630	C2 + C11 + C37 ↔ C13 + C37	1
				631	C9 + C84 ↔ C17 + C76	1
