# Supplementary material for: Signatures of Arithmetic Simplicity in Metabolic Network Architecture
Source: PLoS Comput Biol. 2010 Apr 1;6(4):e1000725. doi: 10.1371/journal.pcbi.1000725 (PMC2848538; doi:10.1371/journal.pcbi.1000725)
Supplement: Table S9 — Metabolite and reaction usage from the KEGG oxygen dataset (0.09 MB XLS) [file pcbi.1000725.s018.xls]

## Sheet: KEGG Oxygen
	Oxygen metabolite	Count			Oxygen reaction	Count		A count of how often metabolites of each oxygen number, and reactions involving those metabolites are used in the KEGG LIGAND database.
1	O1	2077		1	O1 + O2 ↔ O3	120
2	O2	2150		2	2 O1 ↔ O2	90
3	O3	1144		3	2 O2 ↔ O4	86
4	O4	1308		4	O1 + O3 ↔ O4	70
5	O5	773		5	O1 + O4 ↔ O5	69
6	O6	717		6	O1 + O3 + O17 ↔ 2 O2 + O17	66
7	O7	599		7	O1 + O4 ↔ O2 + O3	57
8	O8	319		8	O2 + O3 ↔ O5	56
9	O9	320		9	2 O1 + O14 ↔ O2 + O14	54
10	O10	444		10	O1 + O3 ↔ 2 O2	44
11	O11	227		11	O1 + O6 ↔ O7	41
12	O12	268		12	2 O1 + O17 ↔ O2 + O17	41
13	O13	438		13	O1 + O17 ↔ O2 + O16	40
14	O14	749		14	O6 + O13 ↔ O9 + O10	38
15	O15	113		15	O1 + O5 ↔ O6	38
16	O16	429		16	O2 + O5 ↔ O3 + O4	36
17	O17	1089		17	O2 + O4 ↔ O6	36
18	O18	163		18	O1 + O6 ↔ O3 + O4	35
19	O19	159		19	O1 + O2 + O14 ↔ O3 + O14	31
20	O20	71		20	O5 + O13 ↔ O8 + O10	30
21	O21	33		21	O1 + O17 ↔ O18	27
22	O22	8		22	2 O1 + O2 ↔ 2 O2	27
23	O23	12		23	O1 + O9 ↔ O4 + O6	27
24	O24	18		24	O1 + O5 ↔ O2 + O4	27
25	O25	5		25	O1 + O4 + O17 ↔ O2 + O3 + O17	26
26	O26	14		26	O1 + 2 O2 ↔ O2 + O3	26
27	O27	3		27	O4 + O13 ↔ O7 + O10	24
28	O28	4		28	2 O2 + O14 ↔ O4 + O14	24
29	O30	2		29	O1 + O4 + O14 ↔ O2 + O3 + O14	22
30	O31	2		30	O7 + O13 ↔ 2 O10	21
31	O32	2		31	O1 + O8 ↔ O4 + O5	21
32	O36	1		32	O1 + O3 + O14 ↔ O4 + O14	20
33	O37	1		33	O1 + O5 + O17 ↔ O2 + O4 + O17	19
				34	O1 + O4 + O14 ↔ O5 + O14	19
				35	O1 + O6 ↔ O2 + O5	19
				36	O1 + O7 ↔ 2 O4	19
				37	O2 + O13 ↔ O5 + O10	19
				38	O2 + O13 + O16 ↔ 2 O7 + O17	18
				39	O1 + O2 + O3 ↔ O2 + O4	18
				40	O1 + O11 ↔ 2 O6	17
				41	O1 + O7 ↔ O8	16
				42	O2 + O4 ↔ 2 O3	16
				43	O1 + O6 + O17 ↔ O2 + O5 + O17	16
				44	O2 + O17 ↔ O3 + O16	16
				45	O1 + O13 ↔ O4 + O10	16
				46	O16 + O18 ↔ 2 O17	15
				47	O1 + O17 ↔ O6 + O12	14
				48	O1 + O3 + O17 ↔ O5 + O16	14
				49	O2 + O5 ↔ O7	14
				50	O3 + O6 ↔ O9	14
				51	O1 + O19 ↔ O20	14
				52	O1 + O2 + O17 ↔ O3 + O17	13
				53	O3 + O13 ↔ O6 + O10	13
				54	O3 + O5 ↔ 2 O4	13
				55	O2 + O17 ↔ O7 + O12	12
				56	O1 + O4 + O17 ↔ O5 + O17	12
				57	O3 + O17 ↔ O8 + O12	12
				58	O6 + O17 ↔ O11 + O12	12
				59	O1 + O7 ↔ O2 + O6	12
				60	2 O3 ↔ O6	12
				61	O5 + O17 ↔ O10 + O12	12
				62	O10 + O14 ↔ O11 + O13	11
				63	O4 + O6 ↔ 2 O5	11
				64	O1 + O12 ↔ O4 + O9	11
				65	O4 + O17 ↔ O9 + O12	11
				66	O1 + O14 ↔ O7 + O8	11
				67	O1 + O8 ↔ O9	10
				68	O1 + O5 ↔ 2 O3	10
				69	O1 + O16 ↔ O17	10
				70	O1 + O3 + O14 ↔ 2 O2 + O14	10
				71	O6 + O14 ↔ O9 + O11	10
				72	O1 + O14 ↔ O4 + O11	10
				73	O1 + O10 ↔ O4 + O7	10
				74	O1 + O13 ↔ 2 O7	9
				75	O9 + O14 ↔ O11 + O12	9
				76	O3 + O17 ↔ O4 + O16	9
				77	O1 + O8 ↔ O3 + O6	9
				78	O1 + O3 + O17 ↔ O4 + O17	9
				79	O2 + O4 + O6 ↔ O2 + 2 O5	9
				80	O8 + O13 ↔ O10 + O11	9
				81	O9 + O13 ↔ O10 + O12	8
				82	O1 + O7 + O17 ↔ O2 + O6 + O17	8
				83	O11 + O17 ↔ O12 + O16	8
				84	2 O1 + 2 O2 ↔ 3 O2	8
				85	O6 + O12 ↔ 2 O9	8
				86	O1 + O19 ↔ O4 + O16	8
				87	O2 + O14 + O17 ↔ O3 + O14 + O16	8
				88	O4 + O11 ↔ O6 + O9	8
				89	O3 + O13 + O16 ↔ 2 O7 + O18	8
				90	O4 + O13 + O16 ↔ 2 O7 + O19	8
				91	O2 + O3 + O14 ↔ O5 + O14	8
				92	O1 + O11 ↔ O4 + O8	8
				93	O1 + O5 + O17 ↔ O7 + O16	7
				94	O1 + O2 + O4 ↔ O2 + O5	7
				95	O3 + O4 ↔ O7	7
				96	O7 + O16 ↔ O9 + O14	7
				97	O1 + O18 ↔ O3 + O16	7
				98	O2 + O3 + O4 ↔ 2 O2 + O5	7
				99	O10 + O19 ↔ O13 + O16	7
				100	O2 + O19 ↔ O5 + O16	7
				101	O1 + O8 + O17 ↔ O2 + O7 + O17	7
				102	O2 + O18 ↔ O3 + O17	7
				103	O16 + O20 ↔ O17 + O19	6
				104	O1 + O15 ↔ O7 + O9	6
				105	O1 + O9 ↔ O2 + O8	6
				106	O5 + O13 + O16 ↔ 2 O7 + O20	6
				107	O3 + O18 ↔ O9 + O12	6
				108	O2 + O18 ↔ O8 + O12	6
				109	O5 + O14 ↔ O8 + O11	6
				110	O4 + O17 ↔ O5 + O16	6
				111	O1 + O9 ↔ O10	6
				112	O1 + O18 ↔ O19	6
				113	2 O7 ↔ O14	6
				114	O1 + O8 ↔ O2 + O7	6
				115	2 O2 + O13 ↔ O3 + 2 O7	6
				116	O2 + O14 ↔ O7 + O9	6
				117	O2 + O13 ↔ O7 + O8	6
				118	O2 + O6 ↔ O8	6
				119	2 O1 + 2 O6 ↔ O2 + 2 O6	6
				120	O1 + 2 O14 + O17 ↔ 2 O14 + O18	5
				121	O1 + O2 + O4 + O6 ↔ O2 + O5 + O6	5
				122	O6 + O9 ↔ O7 + O8	5
				123	O10 + O15 ↔ O12 + O13	5
				124	O4 + O20 ↔ O5 + O19	5
				125	O11 + O15 ↔ O12 + O14	5
				126	O10 + O18 ↔ O13 + O15	5
				127	O3 + O17 ↔ O20	5
				128	O3 + O4 + O10 ↔ O4 + O13	5
				129	O1 + O7 + O14 ↔ O8 + O14	5
				130	O2 + O8 ↔ O3 + O7	5
				131	O1 + O16 ↔ O6 + O11	5
				132	O2 + 2 O6 ↔ O2 + O12	5
				133	O2 + O6 ↔ O3 + O5	5
				134	O2 + O17 ↔ O19	5
				135	O2 + O6 ↔ 2 O4	5
				136	O1 + O14 ↔ O6 + O9	5
				137	O16 + O19 ↔ O17 + O18	5
				138	O2 + O5 + O14 ↔ O7 + O14	5
				139	O1 + O10 ↔ O2 + O9	5
				140	O1 + O5 + O17 ↔ O6 + O17	5
				141	O5 + O17 ↔ O6 + O16	5
				142	2 O1 + O5 + O17 ↔ O2 + O5 + O17	5
				143	O7 + O17 ↔ O8 + O16	5
				144	O2 + O7 ↔ O4 + O5	5
				145	2 O6 ↔ O12	5
				146	O1 + O2 + O6 ↔ O3 + O6	5
				147	O2 + O4 + O14 ↔ O6 + O14	5
				148	O1 + O2 + O3 + O4 ↔ O2 + O3 + O5	4
				149	O4 + O14 ↔ O7 + O11	4
				150	O10 + O17 ↔ O13 + O14	4
				151	O2 + O8 ↔ O4 + O6	4
				152	O1 + O15 ↔ O4 + O12	4
				153	O1 + O13 ↔ O14	4
				154	O1 + O24 ↔ O4 + O21	4
				155	O1 + O2 + 2 O4 ↔ O2 + O4 + O5	4
				156	O4 + O11 + O19 ↔ O4 + O14 + O16	4
				157	O8 + O14 ↔ 2 O11	4
				158	O4 + O8 ↔ O5 + O7	4
				159	2 O2 + O12 ↔ O4 + 2 O6	4
				160	O3 + O13 + O17 ↔ O4 + O10 + O19	4
				161	O3 + O8 ↔ O4 + O7	4
				162	O10 + O17 ↔ O12 + O15	4
				163	O1 + O10 ↔ O11	4
				164	O1 + O14 ↔ O15	4
				165	O2 + O3 + O17 ↔ O5 + O17	4
				166	2 O1 + O4 + O17 ↔ O2 + O4 + O17	4
				167	O2 + O16 ↔ O18	4
				168	O7 + O17 ↔ 2 O12	4
				169	O6 + O15 ↔ O10 + O11	4
				170	3 O2 + O6 + 4 O16 ↔ 4 O19	4
				171	O10 + O16 ↔ O12 + O14	4
				172	O1 + O10 ↔ O5 + O6	4
				173	2 O2 + O17 ↔ O4 + O17	4
				174	O3 + O16 + O17 ↔ O17 + O19	4
				175	O9 + O17 ↔ O10 + O16	4
				176	O2 + O19 ↔ O4 + O17	4
				177	O1 + O14 + O16 ↔ O14 + O17	4
				178	O1 + O2 + O4 + O7 ↔ O2 + O5 + O7	4
				179	O1 + O6 + O17 ↔ O7 + O17	4
				180	O3 + O10 ↔ O13	4
				181	O10 + O16 ↔ 2 O13	4
				182	O7 + O15 ↔ O8 + O14	3
				183	O10 + O21 ↔ O13 + O18	3
				184	O3 + O4 + O13 ↔ O6 + 2 O7	3
				185	O4 + O16 ↔ O9 + O11	3
				186	O2 + O20 ↔ O5 + O17	3
				187	O4 + O6 ↔ O10	3
				188	O15 + O19 ↔ O16 + O18	3
				189	O2 + O4 + O7 ↔ O2 + O5 + O6	3
				190	2 O1 + O2 + 2 O17 ↔ 2 O2 + 2 O17	3
				191	O9 + O17 ↔ O12 + O14	3
				192	O1 + O11 ↔ O2 + O10	3
				193	O3 + O5 ↔ O8	3
				194	O8 + O16 ↔ 2 O12	3
				195	3 O2 + O4 + 4 O16 ↔ O17 + 3 O19	3
				196	O4 + O5 + O10 ↔ O6 + O13	3
				197	2 O4 ↔ O8	3
				198	2 O2 + O13 ↔ O3 + O4 + O10	3
				199	O2 + O4 + O17 ↔ O6 + O17	3
				200	O3 + O14 ↔ O6 + O11	3
				201	O12 + O26 ↔ O17 + O21	3
				202	O3 + 2 O7 ↔ O4 + O13	3
				203	O2 + O7 ↔ O9	3
				204	O11 + O16 ↔ O12 + O15	3
				205	2 O1 + O8 ↔ O2 + O8	3
				206	O6 + O10 ↔ O7 + O9	3
				207	O9 + O19 ↔ O12 + O16	3
				208	O12 + O19 ↔ O15 + O16	3
				209	O1 + O6 + O14 ↔ O7 + O14	3
				210	O7 + O14 ↔ O10 + O11	3
				211	O1 + O7 + O17 ↔ O8 + O17	3
				212	O7 + O17 ↔ O9 + O15	3
				213	O4 + O10 + O19 ↔ O4 + O13 + O16	3
				214	4 O1 + 2 O9 ↔ O2 + 4 O5	3
				215	O4 + O15 ↔ O5 + O14	3
				216	2 O1 + O2 + O17 ↔ 2 O2 + O17	3
				217	O3 + O16 ↔ O19	3
				218	O1 + O16 ↔ O4 + O13	3
				219	O1 + 2 O2 ↔ O5	3
				220	2 O1 + O4 ↔ 2 O3	3
				221	O8 + O19 ↔ O11 + O16	3
				222	O1 + O9 + O17 ↔ O2 + O8 + O17	3
				223	O2 + O13 + O16 ↔ O4 + O10 + O17	3
				224	O1 + O15 ↔ O16	3
				225	O8 + O17 ↔ O9 + O16	3
				226	O2 + O4 + O8 ↔ O2 + O5 + O7	3
				227	2 O1 + O2 + 3 O14 ↔ O4 + 3 O14	3
				228	2 O1 + O2 + 2 O14 ↔ 2 O2 + 2 O14	3
				229	O2 + O3 + O5 ↔ O2 + 2 O4	3
				230	2 O2 + O7 ↔ O4 + O7	3
				231	2 O1 + O6 + O17 ↔ O2 + 2 O3 + O17	3
				232	O1 + O2 + O4 + O5 ↔ O2 + 2 O5	3
				233	O1 + 2 O3 ↔ 2 O2 + O3	3
				234	O7 + O15 ↔ O9 + O13	3
				235	O4 + O7 ↔ O5 + O6	3
				236	2 O1 + O2 ↔ O4	3
				237	O6 + O7 ↔ O13	3
				238	O4 + 2 O10 ↔ O5 + O6 + O13	3
				239	O10 + O13 ↔ O11 + O12	3
				240	O1 + O21 ↔ O6 + O16	3
				241	O2 + O6 + O13 ↔ O4 + O7 + O10	2
				242	2 O1 + 2 O14 ↔ O2 + 2 O14	2
				243	O1 + 2 O2 + O17 ↔ O2 + O3 + O17	2
				244	O4 + O16 ↔ O8 + O12	2
				245	O1 + O23 ↔ O9 + O15	2
				246	2 O1 + 2 O4 ↔ O2 + 2 O4	2
				247	O2 + O4 + O9 ↔ O2 + O5 + O8	2
				248	O8 + O17 ↔ O12 + O13	2
				249	O1 + O2 + O5 ↔ O2 + O6	2
				250	O1 + 2 O2 + O4 ↔ 2 O2 + O5	2
				251	2 O2 + O3 ↔ O3 + O4	2
				252	O3 + O19 ↔ O5 + O17	2
				253	O1 + O2 + 2 O14 ↔ O3 + 2 O14	2
				254	O2 + O8 + O13 ↔ O4 + O9 + O10	2
				255	O11 + O21 ↔ 2 O16	2
				256	O1 + O17 ↔ O7 + O11	2
				257	O4 + O16 ↔ O20	2
				258	O6 + O18 ↔ 2 O12	2
				259	O10 + O23 ↔ O13 + O20	2
				260	O1 + O2 + O14 ↔ 3 O1 + O14	2
				261	2 O1 + 2 O17 ↔ O2 + 2 O17	2
				262	O1 + O11 ↔ O5 + O7	2
				263	O2 + O13 + O23 ↔ O4 + O10 + O24	2
				264	4 O2 + O8 ↔ O16	2
				265	O1 + O7 ↔ O3 + O5	2
				266	O4 + O26 ↔ O9 + O21	2
				267	O2 + 2 O5 + O14 ↔ 2 O5 + O16	2
				268	O1 + 2 O14 + O16 ↔ 2 O14 + O17	2
				269	O2 + O6 + O11 ↔ O5 + O14	2
				270	3 O2 ↔ 2 O3	2
				271	O1 + O2 + O4 ↔ 2 O2 + O3	2
				272	O1 + 2 O4 ↔ O2 + O3 + O4	2
				273	O1 + O2 + 2 O17 ↔ O3 + 2 O17	2
				274	O2 + O5 + O17 ↔ O7 + O17	2
				275	O12 + O22 ↔ 2 O17	2
				276	O7 + O12 ↔ O9 + O10	2
				277	2 O1 + O6 ↔ O2 + O6	2
				278	O7 + O14 ↔ O8 + O13	2
				279	O1 + O3 + O4 ↔ O2 + 2 O3	2
				280	O7 + O21 ↔ 2 O14	2
				281	O1 + O2 + O17 ↔ 3 O1 + O17	2
				282	O1 + O2 + O6 ↔ O2 + O7	2
				283	O7 + O18 ↔ O10 + O15	2
				284	O1 + O15 ↔ O2 + O14	2
				285	O1 + O2 + O13 ↔ O4 + O5 + O7	2
				286	O1 + O2 + O8 ↔ O2 + O9	2
				287	O4 + O19 ↔ O10 + O13	2
				288	2 O1 + O2 + O14 ↔ 2 O2 + O14	2
				289	O2 + O3 + O16 ↔ O2 + O19	2
				290	O4 + O10 + O14 ↔ O13 + O15	2
				291	O4 + O12 ↔ O7 + O9	2
				292	O11 + O17 ↔ 2 O14	2
				293	3 O2 + O5 + 4 O16 ↔ O18 + 3 O19	2
				294	O1 + O14 ↔ O2 + O13	2
				295	O1 + O11 ↔ O3 + O9	2
				296	O5 + O19 ↔ O8 + O16	2
				297	O2 + O18 ↔ O4 + O16	2
				298	O3 + O4 + O17 ↔ O7 + O17	2
				299	O4 + O5 ↔ O9	2
				300	2 O1 + O14 + O17 ↔ O2 + O14 + O17	2
				301	2 O1 + O13 ↔ 2 O4 + O7	2
				302	2 O1 + 2 O7 ↔ O2 + 2 O7	2
				303	2 O1 + 2 O3 ↔ O2 + 2 O3	2
				304	O16 + O21 ↔ O18 + O19	2
				305	O3 + O19 ↔ O6 + O16	2
				306	O6 + O10 ↔ 2 O8	2
				307	O2 + 2 O3 ↔ 2 O4	2
				308	O1 + O20 ↔ O5 + O16	2
				309	O6 + O14 ↔ 2 O10	2
				310	O1 + O13 ↔ O6 + O8	2
				311	O5 + O12 ↔ O8 + O9	2
				312	O7 + O20 ↔ O13 + O14	2
				313	O2 + O5 + O13 ↔ O4 + O6 + O10	2
				314	2 O1 + O2 + O4 ↔ O2 + 2 O3	2
				315	O1 + O2 + O12 ↔ O3 + 2 O6	2
				316	O1 + O5 + O14 ↔ O6 + O14	2
				317	O10 + O17 ↔ O11 + O16	2
				318	3 O1 + 3 O17 ↔ O3 + 3 O17	2
				319	O4 + O7 + O10 ↔ O8 + O13	2
				320	O1 + O2 + O6 ↔ O4 + O5	2
				321	O9 + O15 ↔ 2 O12	2
				322	O3 + O13 + O24 ↔ O4 + O10 + O26	2
				323	2 O1 + O10 + O17 ↔ O2 + O10 + O17	2
				324	3 O1 ↔ O1 + O2	2
				325	O2 + 2 O17 ↔ O3 + O16 + O17	2
				326	O1 + 2 O2 ↔ O1 + O4	2
				327	O4 + O16 ↔ O5 + O15	2
				328	O1 + O16 + O17 ↔ 2 O17	2
				329	2 O4 + O17 ↔ O8 + O17	2
				330	O12 + O20 ↔ O15 + O17	2
				331	O1 + O3 + O12 ↔ O4 + 2 O6	2
				332	O7 + O16 ↔ O11 + O12	2
				333	O1 + O2 + O3 ↔ O6	2
				334	O4 + O10 + O25 ↔ O13 + O26	2
				335	O6 + O16 ↔ 2 O11	2
				336	O1 + O16 + 2 O17 ↔ 3 O17	2
				337	O1 + O16 ↔ O8 + O9	2
				338	O1 + O10 + O17 ↔ O2 + O9 + O17	2
				339	O1 + O18 ↔ O4 + O15	2
				340	O1 + O17 ↔ O4 + O14	2
				341	O11 + O15 ↔ 2 O13	2
				342	O3 + O7 ↔ O4 + O6	2
				343	O3 + O14 ↔ O7 + O10	2
				344	O2 + O14 + O19 ↔ O5 + O14 + O16	2
				345	O4 + O16 + O17 ↔ O17 + O20	2
				346	O12 + O25 ↔ O17 + O20	2
				347	O12 + O18 ↔ O13 + O17	2
				348	3 O2 ↔ O2 + O4	2
				349	O3 + O6 ↔ O4 + O5	2
				350	2 O2 + O16 ↔ O3 + O17	2
				351	O1 + O3 + O6 ↔ O4 + O6	2
				352	O1 + 2 O6 ↔ O4 + O9	2
				353	O1 + O18 ↔ O7 + O12	2
				354	O14 + O19 ↔ O16 + O17	2
				355	O6 + O19 ↔ O9 + O16	2
				356	O2 + O9 ↔ O11	2
				357	O1 + O5 + 2 O14 ↔ O6 + 2 O14	2
				358	O11 + O19 ↔ O14 + O16	2
				359	3 O1 + O14 ↔ O2 + O7 + O8	1
				360	2 O1 + O13 ↔ O7 + O8	1
				361	4 O1 + O2 ↔ 3 O2	1
				362	O1 + O36 ↔ O6 + O31	1
				363	2 O1 + O3 + O17 ↔ O2 + O3 + O17	1
				364	O1 + O24 ↔ O7 + O18	1
				365	O3 + O9 ↔ O4 + O8	1
				366	O11 + O18 ↔ O13 + O16	1
				367	O1 + O6 + O17 ↔ 2 O4 + O16	1
				368	2 O1 + O6 ↔ 2 O2 + O4	1
				369	O3 + O6 + O14 ↔ O4 + O5 + O14	1
				370	2 O1 + O12 ↔ O2 + 2 O6	1
				371	2 O1 + O2 + O13 ↔ O3 + O4 + O10	1
				372	O4 + O14 ↔ 2 O9	1
				373	2 O6 + O14 ↔ O12 + O14	1
				374	O1 + O3 + O6 ↔ 2 O2 + O6	1
				375	O1 + O9 ↔ O3 + O7	1
				376	O1 + O18 ↔ O2 + O17	1
				377	O1 + O20 ↔ O4 + O17	1
				378	O5 + O18 ↔ O7 + O16	1
				379	O2 + O9 ↔ O5 + O6	1
				380	O7 + O16 ↔ O10 + O13	1
				381	O5 + O17 ↔ O22	1
				382	O4 + O7 ↔ O11	1
				383	O16 + O21 ↔ O17 + O20	1
				384	2 O1 + 2 O2 + O14 ↔ 2 O3 + O14	1
				385	2 O4 + O13 ↔ 3 O7	1
				386	2 O1 + O2 + O4 + O5 ↔ O2 + O5 + O6	1
				387	O4 + O10 + O26 ↔ O4 + O13 + O23	1
				388	O1 + O6 + O9 ↔ O4 + O12	1
				389	O2 + 2 O6 ↔ 2 O3 + 2 O4	1
				390	O4 + O6 + O10 ↔ O7 + O13	1
				391	O2 + O3 + O16 ↔ 2 O2 + O17	1
				392	O2 + O22 ↔ O7 + O17	1
				393	2 O1 + 3 O14 ↔ O14 + 2 O15	1
				394	2 O7 + O14 ↔ 2 O14	1
				395	O1 + O20 ↔ O21	1
				396	O6 + O21 ↔ O11 + O16	1
				397	3 O6 ↔ O6 + O12	1
				398	4 O2 + 2 O3 + O4 ↔ 2 O5 + O8	1
				399	O3 + 2 O6 ↔ O3 + O12	1
				400	O3 + O7 + O15 ↔ O10 + O15	1
				401	O2 + O14 + O16 ↔ O14 + O18	1
				402	O1 + O3 + O15 ↔ O4 + O15	1
				403	2 O7 + O14 ↔ O13 + O15	1
				404	O11 + O18 ↔ O14 + O15	1
				405	O3 + O7 + O13 ↔ O4 + O9 + O10	1
				406	2 O1 + 2 O2 + O17 ↔ 2 O3 + O17	1
				407	O5 + O20 ↔ O9 + O16	1
				408	2 O7 + O8 ↔ O9 + O13	1
				409	5 O2 + 4 O16 ↔ O17 + 3 O19	1
				410	O1 + O5 + O14 ↔ 2 O3 + O14	1
				411	6 O1 + 2 O4 ↔ 7 O2	1
				412	O6 + O16 + O17 ↔ O17 + O22	1
				413	O1 + O6 + O7 ↔ O4 + O10	1
				414	O2 + O8 + O14 ↔ O7 + O8 + O9	1
				415	2 O1 + O3 ↔ O5	1
				416	O2 + O18 ↔ O20	1
				417	O5 + O10 ↔ O6 + O9	1
				418	O9 + O16 ↔ O11 + O14	1
				419	O1 + O19 ↔ O7 + O13	1
				420	O12 + O20 ↔ O14 + O18	1
				421	O1 + O8 + O14 ↔ O2 + O7 + O14	1
				422	O4 + O15 ↔ O9 + O10	1
				423	O2 + O5 + O14 ↔ O3 + O4 + O14	1
				424	O8 + O9 ↔ O17	1
				425	O1 + O3 + 2 O17 ↔ O4 + 2 O17	1
				426	O10 + O18 ↔ O12 + O16	1
				427	O1 + O3 + O7 ↔ O1 + O10	1
				428	O2 + O8 + O13 ↔ 2 O7 + O9	1
				429	O10 + O27 ↔ O13 + O24	1
				430	O2 + O6 + O10 ↔ O5 + O13	1
				431	2 O1 + O2 + O17 ↔ O4 + O17	1
				432	O1 + O6 + O14 ↔ O3 + O4 + O14	1
				433	2 O1 + O4 + O6 ↔ 2 O6	1
				434	4 O2 + O3 + 4 O16 ↔ O18 + 3 O19	1
				435	O6 + O26 ↔ O10 + O22	1
				436	O3 + O15 ↔ O4 + O6 + O8	1
				437	2 O2 + 2 O4 ↔ O2 + 2 O5	1
				438	O1 + O9 ↔ 2 O5	1
				439	O7 + O18 ↔ O12 + O13	1
				440	O4 + O15 + O17 ↔ O5 + O15 + O16	1
				441	O16 + O24 ↔ O19 + O21	1
				442	O4 + O10 + O22 ↔ O7 + O13 + O16	1
				443	O2 + O3 + O13 ↔ O4 + 2 O7	1
				444	2 O1 + O3 + O14 ↔ O5 + O14	1
				445	3 O2 ↔ O6	1
				446	O1 + O4 + O19 ↔ O8 + O16	1
				447	O1 + O6 + O8 ↔ O6 + O9	1
				448	O9 + O13 + O14 ↔ 2 O11 + O14	1
				449	O4 + O10 + O27 ↔ O13 + O28	1
				450	O1 + O17 + O18 ↔ O17 + O19	1
				451	2 O1 + O6 + O17 ↔ O2 + O6 + O17	1
				452	O1 + 2 O2 + O17 ↔ 2 O2 + O18	1
				453	O1 + O6 + O8 ↔ O4 + O11	1
				454	O1 + 2 O14 ↔ O14 + O15	1
				455	O1 + O21 ↔ O8 + O14	1
				456	O1 + O4 + O17 ↔ O6 + O16	1
				457	O2 + O11 ↔ O5 + O8	1
				458	O1 + O3 + O13 ↔ O3 + O4 + O10	1
				459	O1 + O5 + 2 O17 ↔ O6 + 2 O17	1
				460	O1 + O16 ↔ O5 + O12	1
				461	O6 + O22 ↔ O12 + O16	1
				462	2 O1 + O3 + O14 ↔ O2 + O3 + O14	1
				463	O4 + O8 + O14 ↔ O4 + 2 O11	1
				464	O1 + 2 O17 + O18 ↔ O2 + 3 O17	1
				465	O1 + O6 + O14 ↔ O2 + O5 + O14	1
				466	O2 + O4 + O13 ↔ O5 + 2 O7	1
				467	O1 + O2 + O13 ↔ O2 + 2 O7	1
				468	3 O1 + O13 ↔ 4 O4	1
				469	O4 + O10 ↔ O6 + O8	1
				470	O12 + O18 ↔ O14 + O16	1
				471	O1 + O17 ↔ 2 O9	1
				472	O7 + O15 ↔ 2 O11	1
				473	O1 + O3 + O13 ↔ O4 + O6 + O7	1
				474	O4 + O10 + O20 ↔ O5 + O13 + O16	1
				475	O2 + O4 + O17 ↔ 2 O3 + O17	1
				476	O8 + O37 ↔ O15 + O30	1
				477	O1 + O3 + O4 ↔ O2 + O6	1
				478	2 O12 + O14 ↔ O14 + O24	1
				479	O1 + 2 O5 + O13 ↔ 2 O5 + O14	1
				480	O1 + O14 + O17 ↔ O15 + O17	1
				481	O5 + O13 ↔ O7 + O11	1
				482	O2 + O7 + O13 ↔ O4 + O8 + O10	1
				483	O5 + O18 ↔ O11 + O12	1
				484	O3 + O15 ↔ O6 + O12	1
				485	O1 + O17 + O18 ↔ O2 + 2 O17	1
				486	O1 + O3 + 2 O14 ↔ O4 + 2 O14	1
				487	O1 + O12 + O14 ↔ O13 + O14	1
				488	O4 + O6 + O17 ↔ O10 + O17	1
				489	O8 + O30 ↔ O15 + O23	1
				490	2 O1 + O3 + O13 ↔ 2 O4 + O10	1
				491	O1 + O20 ↔ O7 + O14	1
				492	O2 + 2 O17 ↔ O4 + 2 O16	1
				493	O14 + 2 O16 ↔ O14 + O32	1
				494	O1 + O2 + O5 ↔ O3 + O5	1
				495	O2 + O11 ↔ O6 + O7	1
				496	4 O1 + O2 ↔ 2 O3	1
				497	2 O1 + 2 O11 ↔ O2 + 2 O11	1
				498	O4 + O8 ↔ O12	1
				499	2 O6 + O17 ↔ O12 + O17	1
				500	O1 + 4 O4 ↔ O17	1
				501	O4 + O6 + O14 ↔ O10 + O14	1
				502	O4 + O18 ↔ O6 + O16	1
				503	O11 + 2 O13 + O14 ↔ 3 O11 + O18	1
				504	2 O1 + O2 ↔ O1 + O3	1
				505	2 O1 + O2 + O4 + O7 ↔ O2 + O5 + O8	1
				506	2 O1 + 2 O14 + O17 ↔ 2 O15 + O17	1
				507	O4 + O9 ↔ O5 + O8	1
				508	O1 + O4 + 2 O17 ↔ O5 + 2 O17	1
				509	O7 + O18 ↔ O9 + O16	1
				510	O1 + O12 + O13 ↔ O4 + O10 + O12	1
				511	2 O1 + O4 + O6 ↔ O5 + O7	1
				512	O2 + 2 O17 ↔ 3 O12	1
				513	O3 + O13 + O26 ↔ O4 + O10 + O28	1
				514	O7 + O15 ↔ O10 + O12	1
				515	O1 + O2 + O6 ↔ O9	1
				516	O1 + O3 + O14 ↔ O4 + 2 O7	1
				517	O1 + 3 O2 + O3 + 4 O16 ↔ O17 + 3 O19	1
				518	2 O1 + O3 ↔ O1 + O4	1
				519	2 O1 + 2 O8 ↔ O2 + 2 O8	1
				520	O1 + O11 + O13 ↔ O4 + O10 + O11	1
				521	2 O11 + O24 ↔ 2 O14 + O18	1
				522	O4 + O14 ↔ O8 + O10	1
				523	2 O1 + O3 ↔ O2 + O3	1
				524	O3 + O12 ↔ O6 + O9	1
				525	O6 + O15 ↔ O9 + O12	1
				526	O2 + O17 + O19 ↔ O5 + O16 + O17	1
				527	O3 + O9 ↔ 2 O6	1
				528	O1 + O19 ↔ O3 + O17	1
				529	O7 + O19 ↔ O10 + O16	1
				530	O2 + O8 ↔ O10	1
				531	O16 + O23 ↔ O18 + O21	1
				532	O3 + O4 + O13 ↔ O4 + O6 + O10	1
				533	O5 + O10 ↔ O7 + O8	1
				534	O1 + O3 + 2 O14 ↔ 2 O2 + 2 O14	1
				535	O6 + 2 O18 ↔ 2 O12 + O18	1
				536	O5 + O12 ↔ O17	1
				537	2 O3 + O13 ↔ O4 + O5 + O10	1
				538	O1 + 2 O7 + O17 ↔ O2 + O13 + O17	1
				539	O3 + O5 + O13 ↔ O4 + O7 + O10	1
				540	O4 + O7 + O13 ↔ O4 + 2 O10	1
				541	4 O2 + 2 O3 ↔ 4 O2 + O6	1
				542	2 O1 + O4 ↔ O6	1
				543	O1 + O2 + O4 ↔ O7	1
				544	O4 + O9 + O13 ↔ O4 + O10 + O12	1
				545	O1 + O26 ↔ O6 + O21	1
				546	O2 + O4 + O7 + O10 ↔ O10 + O13	1
				547	O1 + O4 + O14 ↔ O4 + O15	1
				548	2 O5 + O17 ↔ O10 + O17	1
				549	O4 + O5 + O10 + O17 ↔ O7 + O13 + O16	1
				550	O7 + O10 ↔ O8 + O9	1
				551	O1 + O2 + O11 ↔ 2 O7	1
				552	2 O1 + O2 + O14 ↔ O4 + O14	1
				553	O1 + 2 O9 ↔ 2 O4 + O11	1
				554	O1 + O19 ↔ O2 + O18	1
				555	O1 + O4 + O15 ↔ O5 + O15	1
				556	O2 + O7 ↔ O3 + O6	1
				557	O4 + O7 + O13 ↔ 2 O7 + O10	1
				558	O11 + O14 ↔ O12 + O13	1
				559	O3 + O19 ↔ O4 + O18	1
				560	2 O1 + O5 ↔ O2 + O5	1
				561	O2 + O6 + O17 ↔ O8 + O17	1
				562	O4 + O10 + O23 ↔ O4 + O13 + O20	1
				563	O1 + O17 + O18 ↔ O16 + O20	1
				564	2 O1 + O3 + O17 ↔ O5 + O17	1
				565	O1 + O27 ↔ O4 + O24	1
				566	O6 + O14 ↔ O7 + O13	1
				567	O1 + O6 + 2 O17 ↔ O2 + O5 + 2 O17	1
				568	O11 + O24 ↔ O14 + O21	1
				569	O4 + O19 ↔ O6 + O17	1
				570	2 O2 + O3 + 3 O16 ↔ O17 + 2 O19	1
				571	O10 + O15 ↔ O11 + O14	1
				572	O15 + O18 ↔ O16 + O17	1
				573	O2 + O6 + O14 ↔ O8 + O14	1
				574	O1 + O16 ↔ O7 + O10	1
				575	O1 + O31 ↔ O6 + O26	1
				576	O4 + O28 ↔ O9 + O23	1
				577	6 O1 + 2 O4 ↔ 3 O2 + 2 O4	1
				578	O1 + O2 + O16 ↔ O1 + O18	1
				579	O7 + O16 ↔ O8 + O15	1
				580	O1 + O5 + 2 O17 ↔ O2 + O4 + 2 O17	1
				581	O1 + O5 + O17 ↔ O2 + O5 + O16	1
				582	2 O16 + O17 ↔ O17 + O32	1
				583	O2 + O3 + O4 ↔ O3 + O6	1
				584	O1 + O6 + O17 ↔ O3 + O4 + O17	1
				585	O12 + O21 ↔ O16 + O17	1
				586	O3 + O10 + O17 ↔ O13 + O17	1
				587	O1 + O5 + O6 ↔ O4 + O8	1
				588	3 O1 + O14 ↔ 2 O4 + O9	1
				589	O1 + O16 ↔ O2 + O15	1
				590	2 O12 + O17 ↔ O17 + O24	1
				591	O9 + O25 ↔ 2 O17	1
				592	O3 + O7 ↔ O10	1
				593	O4 + O11 ↔ O5 + O10	1
				594	O3 + O5 + O17 ↔ 2 O4 + O17	1
				595	O1 + O13 ↔ O3 + O4 + O7	1
				596	O1 + O21 ↔ 2 O11	1
				597	O1 + O5 + O7 ↔ O4 + O9	1
				598	2 O1 + 2 O4 ↔ O4 + O6	1
				599	O1 + O20 ↔ O9 + O12	1
				600	O12 + O19 ↔ O14 + O17	1
				601	O6 + O16 ↔ O7 + O15	1
				602	O3 + O9 ↔ O5 + O7	1
				603	O10 + O24 ↔ O13 + O21	1
				604	O15 + O17 ↔ 2 O16	1
				605	O2 + O13 + O19 ↔ O4 + O10 + O20	1
				606	O6 + O11 ↔ O8 + O9	1
				607	O6 + O18 ↔ O8 + O16	1
				608	O1 + O19 ↔ 2 O10	1
				609	O3 + O13 + O16 ↔ O4 + O10 + O18	1
				610	O6 + O17 ↔ O7 + O16	1
				611	O4 + O10 + O14 ↔ O4 + O11 + O13	1
				612	O3 + O13 ↔ O7 + O9	1
				613	O3 + O7 + O12 ↔ 2 O6 + O10	1
				614	2 O3 + O4 ↔ O4 + O6	1
				615	O1 + 2 O14 + O18 ↔ O2 + 2 O14 + O17	1
				616	O2 + O10 ↔ O5 + O7	1
				617	O4 + O9 + O10 ↔ O10 + O13	1
				618	O1 + 2 O4 ↔ O4 + O5	1
				619	O3 + O8 ↔ O5 + O6	1
				620	O3 + O5 + O14 ↔ 2 O4 + O14	1
				621	2 O1 + O2 + O4 + O6 ↔ O2 + O5 + O7	1
				622	O12 + O24 ↔ 2 O18	1
				623	O1 + O2 + O4 ↔ O1 + O6	1
				624	O1 + O2 + O4 ↔ O3 + O4	1
				625	O4 + O13 ↔ O6 + O11	1
				626	2 O1 + 2 O2 + O4 ↔ O2 + O8	1
				627	O7 + O8 ↔ O15	1
				628	O2 + O4 + O18 ↔ O2 + O5 + O17	1
				629	O1 + O2 + O4 + O8 ↔ O2 + O5 + O8	1
				630	O5 + O15 ↔ O8 + O12	1
				631	O2 + O8 + O17 ↔ O10 + O17	1
				632	2 O1 + O18 ↔ 2 O2 + O16	1
				633	O13 + O17 ↔ O14 + O16	1
				634	O4 + O16 + 2 O17 ↔ 2 O17 + O20	1
				635	O5 + O14 ↔ O6 + O13	1
				636	3 O1 ↔ O3	1
				637	O3 + 2 O13 ↔ O4 + O5 + 2 O10	1
				638	O1 + O13 ↔ O3 + O11	1
				639	O2 + O15 + O17 ↔ O15 + O19	1
				640	2 O1 + O3 + O4 ↔ O3 + O6	1
				641	O4 + O14 ↔ O5 + O13	1
				642	2 O1 + 2 O2 + O8 ↔ 3 O2 + O8	1
				643	O1 + O14 + O17 ↔ O2 + O14 + O16	1
				644	O2 + O16 + O17 ↔ O17 + O18	1
				645	2 O1 + 2 O5 ↔ O2 + 2 O5	1
				646	O4 + 2 O14 + O16 ↔ 2 O14 + O20	1
				647	2 O2 + 2 O3 ↔ O2 + 2 O4	1
				648	O1 + O8 + O14 ↔ O9 + O14	1
				649	O2 + O20 ↔ O6 + O16	1
				650	2 O2 + 2 O3 ↔ 2 O2 + O6	1
				651	O2 + O3 + O13 ↔ 2 O4 + O10	1
				652	2 O1 + O7 ↔ O3 + O6	1
				653	3 O3 + O6 ↔ 3 O5	1
				654	O2 + O4 + O6 ↔ O5 + O7	1
				655	4 O1 + 3 O2 ↔ 6 O1 + 2 O2	1
				656	O3 + O14 + O16 ↔ O14 + O19	1
				657	O12 + O28 ↔ O17 + O23	1
				658	O2 + 2 O5 ↔ 2 O6	1
				659	O1 + O6 + O7 ↔ O6 + O8	1
				660	O2 + O5 + O14 ↔ O5 + O16	1
				661	O3 + O11 ↔ O6 + O8	1
				662	O2 + O7 + O9 ↔ O4 + O14	1
				663	O2 + O16 + O18 ↔ O17 + O19	1
				664	O4 + O6 + O13 ↔ O4 + O9 + O10	1
				665	O4 + O21 ↔ O8 + O17	1
				666	3 O1 + O2 + O13 ↔ O3 + 2 O4 + O7	1
				667	O1 + O2 + 2 O13 ↔ O4 + O5 + 2 O10	1
				668	O12 + O20 ↔ 2 O16	1
				669	4 O1 ↔ 2 O1 + O2	1
				670	7 O1 + O8 ↔ O1 + O14	1
				671	2 O1 + O5 ↔ 2 O2 + O3	1
				672	O3 + O20 ↔ O7 + O16	1
				673	2 O1 + O2 + O3 ↔ 2 O2 + O3	1
				674	O7 + O17 ↔ O10 + O14	1
				675	O2 + O4 + O13 ↔ O4 + O5 + O10	1
				676	2 O1 + O18 ↔ O20	1
				677	O13 + O19 ↔ 2 O16	1
				678	O9 + O13 ↔ 2 O11	1
				679	2 O5 + O10 + 2 O15 ↔ 2 O5 + 2 O11 + O18	1
				680	O1 + O12 ↔ O2 + O11	1
				681	2 O1 + O6 + O14 ↔ O8 + O14	1
