# Supplementary material for: Signatures of Arithmetic Simplicity in Metabolic Network Architecture
Source: PLoS Comput Biol. 2010 Apr 1;6(4):e1000725. doi: 10.1371/journal.pcbi.1000725 (PMC2848538; doi:10.1371/journal.pcbi.1000725)
Supplement: Table S10 — Metabolite and reaction usage from the KEGG phosphorous dataset (0.02 MB XLS) [file pcbi.1000725.s019.xls]

## Sheet: KEGG Phosphorous
	Phosphorous metabolite	Count			Phosphorous reaction	Count		A count of how often metabolites of each phosphorous number, and reactions involving those metabolites are used in the KEGG LIGAND database.
1	P1	633		1	P1 + P2 ↔ P3	274
2	P2	631		2	P1 + P3 ↔ 2 P2	71
3	P3	617		3	P1 + P2 + P3 ↔ 2 P3	65
4	P4	23		4	2 P1 ↔ P2	60
5	P5	10		5	P1 + 2 P2 ↔ P2 + P3	16
6	P6	9		6	2 P1 + P2 ↔ P1 + P3	16
7	P7	2		7	P1 + P3 ↔ P4	9
				8	3 P1 ↔ P3	8
				9	P2 + P4 ↔ 2 P3	6
				10	P1 + P5 ↔ P6	4
				11	2 P2 ↔ P4	3
				12	P2 + P5 ↔ P3 + P4	3
				13	2 P1 + 2 P2 ↔ 2 P3	2
				14	P2 + 2 P3 ↔ P2 + P6	1
				15	P1 + P4 ↔ P2 + P3	1
				16	P2 + P7 ↔ P3 + P6	1
				17	P1 + P6 ↔ P7	1
				18	P1 + P5 ↔ 2 P3	1
				19	2 P1 + P2 ↔ 2 P2	1
				20	3 P2 ↔ 2 P3	1
				21	3 P3 ↔ P3 + P6	1
				22	P2 + P6 ↔ P3 + P5	1
				23	2 P1 + P3 ↔ P2 + P3	1
				24	P1 + P4 ↔ P5	1
