# Supplementary material for: Signatures of Arithmetic Simplicity in Metabolic Network Architecture
Source: PLoS Comput Biol. 2010 Apr 1;6(4):e1000725. doi: 10.1371/journal.pcbi.1000725 (PMC2848538; doi:10.1371/journal.pcbi.1000725)
Supplement: Table S11 — Metabolite and reaction usage from the KEGG sulfur dataset (0.01 MB XLS) [file pcbi.1000725.s020.xls]

## Sheet: KEGG Sulfur
	Sulfur metabolite	Count			Sulfur reaction	Count		A count of how often metabolites of each sulfur number, and reactions involving those metabolites are used in the KEGG LIGAND database.
1	S1	87		1	2 S1 ↔ S2	47
2	S2	59		2	S1 + S2 ↔ S3	7
3	S3	7		3	3 S1 ↔ S1 + S2	1
4	S4	1		4	2 S1 + S2 ↔ 2 S2	1
				5	2 S2 ↔ S4	1
